# Supplementary material for: Predicting binge drinking among university students: Application of integrated behavioral model
Source: PLoS One. 2021 Jul 9;16(7):e0254185. doi: 10.1371/journal.pone.0254185 (PMC8270465; doi:10.1371/journal.pone.0254185)
Supplement: S1 File — (XLSX) [file pone.0254185.s001.xlsx]

## Sheet: Binge drinking - Copy
ID	Q103	Q105	Q106	Q107	Q108	Q109	Q110	Q111	Q201	Q202	Q203	Q204	Q205	VAR00012	Q207	Q208	Q301	Q302	Q303	Q304	Q305	Q306	Q307	Q308	Q309RE	Q310	Q311	Q312	Q313	Q314RE	Q315	Q316RE	Q317RE	Q318	Q319	Q320	Q321RE	Q322	Q323	Q324	Q325RE	Q326	Q327	Q328	Q329RE	Q330	Q331	Q332	Q333
1	1	2	3	1	6	6	10000	1	1	2	1	2	1	0	2	1	4	3	4	3	4	4	4	4	5	4	2	4	1	1	4	3	1	4	4	4	3	4	4	4	5	4	4	4	4	4	4	4	4
2	1	2	3	3	6	5	12000	1	1	1	2	1	5	0	7	1	5	3	4	1	3	4	2	3	4	2	1	4	2	3	5	3	3	2	4	3	2	3	2	3	5	3	4	4	5	1	2	3	4
3	1	2	3	1	6	6	11000	1	1	5	1	4	3	0	6	2	3	3	3	3	3	3	3	3	3	3	3	3	3	3	3	3	3	3	3	3	3	4	4	4	2	4	1	1	3	5	5	5	5
4	1	2	3	3	4	4	10000	2	0	#NULL!	#NULL!	#NULL!	#NULL!	#NULL!	#NULL!	#NULL!	3	3	3	3	3	3	3	3	3	3	3	3	3	3	3	3	4	4	3	4	2	4	4	4	3	3	4	4	2	2	3	3	3
5	1	2	3	3	6	4	13000	2	1	5	1	3	6	0	8	1	4	3	3	3	4	4	4	4	4	4	2	4	2	1	2	3	1	4	4	5	2	5	5	5	5	4	4	5	4	5	5	5	5
6	1	2	3	3	6	4	14000	2	1	3	1	3	2	0	5	1	2	1	1	1	1	3	4	2	3	2	3	3	2	1	3	1	1	2	4	4	2	4	4	5	4	4	3	4	4	3	4	4	4
7	1	2	3	3	5	3	7000	1	1	5	2	5	1	1	10	1	4	1	4	4	4	4	4	4	2	5	4	3	3	5	5	4	4	1	4	4	3	2	4	3	2	4	4	4	3	2	5	4	4
8	1	2	3	1	6	5	7000	2	1	5	2	10	5	0	6	1	2	3	4	4	4	5	4	4	3	2	2	1	2	2	3	2	1	3	3	2	3	2	4	4	2	3	3	2	3	4	2	2	4
9	1	2	3	3	6	3	5000	2	1	3	2	8	3	1	7	1	3	2	2	3	4	4	4	4	4	3	3	3	1	1	4	2	1	4	4	3	4	4	4	4	4	2	4	3	5	4	4	4	4
10	1	2	3	3	2	2	10000	2	1	3	2	4	1	1	10	1	4	4	4	4	4	4	4	4	5	4	4	3	1	1	4	2	1	4	3	4	2	3	4	4	4	4	4	4	4	3	4	4	4
11	1	2	3	3	6	4	8000	2	1	4	3	3	4	0	10	1	5	4	4	4	4	4	5	4	5	2	2	4	1	1	2	3	1	4	4	4	2	4	4	5	4	2	4	4	4	4	4	5	5
12	1	3	3	3	6	5	3600	1	0	#NULL!	#NULL!	#NULL!	#NULL!	#NULL!	#NULL!	#NULL!	1	1	1	1	3	3	3	1	3	1	5	5	1	1	2	4	1	4	4	3	2	2	4	3	3	3	3	5	2	4	3	4	5
13	1	3	3	3	6	2	7500	1	1	4	1	4	3	0	5	1	3	3	2	3	3	4	4	4	4	4	4	4	4	3	2	3	3	4	4	3	3	3	3	4	3	4	4	4	4	3	4	4	4
14	1	3	3	3	6	6	7000	1	1	10	2	7	6	0	10	1	5	5	5	5	5	5	5	5	5	5	5	5	5	1	5	1	1	2	2	2	4	2	2	2	4	2	2	2	5	5	5	5	5
15	1	2	3	3	1	2	6000	1	0	#NULL!	#NULL!	#NULL!	#NULL!	#NULL!	#NULL!	#NULL!	3	1	1	1	3	3	3	1	5	1	5	5	1	1	2	1	1	4	3	4	3	2	3	3	3	1	5	3	2	3	4	4	4
16	2	3	3	3	2	2	40000	2	0	#NULL!	#NULL!	#NULL!	#NULL!	#NULL!	#NULL!	#NULL!	3	3	1	1	3	3	3	1	3	1	3	3	1	1	1	1	1	4	4	3	4	4	3	3	3	3	3	3	2	3	3	3	3
17	1	3	3	3	2	2	1000	2	1	4	1	10	4	1	8	1	4	2	4	4	4	4	4	4	4	4	4	3	4	4	4	2	4	4	4	2	4	4	4	4	4	4	4	4	3	4	4	4	4
18	1	3	3	3	6	5	2000	1	0	#NULL!	#NULL!	#NULL!	#NULL!	#NULL!	#NULL!	#NULL!	3	1	1	1	3	3	3	1	5	1	3	3	1	1	2	2	1	4	3	3	2	2	4	4	3	2	4	3	2	4	4	4	4
19	1	3	3	1	2	2	3000	2	0	#NULL!	#NULL!	#NULL!	#NULL!	#NULL!	#NULL!	#NULL!	3	1	1	1	3	3	3	3	5	1	3	3	1	1	2	2	1	4	2	4	4	2	4	3	3	3	3	4	2	3	4	4	4
20	1	3	3	3	2	2	2000	1	0	#NULL!	#NULL!	#NULL!	#NULL!	#NULL!	#NULL!	#NULL!	5	1	1	1	3	3	3	3	5	1	3	3	1	1	2	2	1	2	2	4	2	4	4	4	4	3	4	4	2	2	3	3	4
21	1	3	3	3	2	6	4000	2	0	#NULL!	#NULL!	#NULL!	#NULL!	#NULL!	#NULL!	#NULL!	1	1	1	1	1	1	1	1	5	5	3	3	1	1	2	2	1	1	1	4	3	1	4	3	3	2	3	4	5	4	3	4	4
22	1	3	3	3	2	6	400	2	0	#NULL!	#NULL!	#NULL!	#NULL!	#NULL!	#NULL!	#NULL!	1	1	1	1	1	1	1	1	5	1	3	3	1	1	2	4	1	3	2	2	2	2	4	4	3	3	3	4	1	3	3	3	3
23	1	3	3	3	2	2	6000	2	1	3	6	5	2	1	5	1	1	1	1	1	4	4	4	4	4	1	4	4	1	1	2	2	1	3	2	4	4	2	4	4	4	2	4	5	5	3	4	5	5
24	1	3	3	3	2	3	5000	1	1	1	3	2	3	0	5	1	2	1	1	1	4	4	4	4	5	1	3	3	1	1	2	2	1	4	4	3	2	3	3	3	3	1	5	3	4	4	4	4	4
25	1	3	3	3	6	4	10000	1	1	4	6	2	3	0	4	5	1	1	1	1	4	4	4	5	4	1	4	4	1	1	2	1	1	5	5	3	4	4	3	4	4	1	3	3	4	4	4	4	4
26	1	3	3	3	3	3	2000	1	1	6	3	15	5	1	8	1	2	3	3	3	4	4	5	4	2	3	4	4	4	3	2	2	4	4	3	4	3	4	4	2	3	4	4	4	4	1	2	3	4
27	1	3	3	3	2	2	30000	2	0	#NULL!	#NULL!	#NULL!	#NULL!	#NULL!	#NULL!	#NULL!	1	2	2	2	3	3	3	3	3	3	3	2	2	2	2	2	1	3	3	3	2	3	4	4	4	3	3	2	5	2	4	4	4
28	1	3	3	3	2	2	20000	1	1	3	2	4	3	0	4	1	5	2	3	3	2	3	1	2	3	2	3	4	4	3	2	2	3	2	3	3	4	3	1	3	2	5	2	4	3	2	1	2	1
29	1	3	3	3	2	2	15000	2	0	#NULL!	#NULL!	#NULL!	#NULL!	#NULL!	#NULL!	#NULL!	1	1	1	1	1	1	1	1	5	5	5	2	2	1	2	1	1	4	4	4	2	4	4	4	5	4	4	3	4	4	4	4	2
30	1	3	3	1	4	4	10000	1	0	#NULL!	#NULL!	#NULL!	#NULL!	#NULL!	#NULL!	#NULL!	2	2	2	2	3	3	3	3	3	3	3	2	2	2	2	2	2	3	4	4	4	4	4	4	4	4	3	2	4	2	4	4	4
31	1	3	3	3	2	1	70000	2	0	#NULL!	#NULL!	#NULL!	#NULL!	#NULL!	#NULL!	#NULL!	3	3	2	2	1	4	4	4	4	4	4	5	5	2	3	4	2	3	2	4	3	3	3	5	4	4	3	3	2	3	2	5	3
32	1	2	3	3	2	2	2000	2	1	2	1	7	8	0	4	1	4	5	5	5	5	5	5	5	5	1	2	2	1	1	2	2	1	4	2	3	2	2	4	4	4	1	5	3	2	5	5	5	5
33	1	3	3	3	2	1	4500	2	1	7	1	4	6	0	7	1	4	4	4	4	4	5	5	5	2	3	2	2	1	4	1	2	4	4	3	5	2	4	4	5	1	5	4	5	2	3	5	5	4
34	1	2	3	3	6	2	3500	1	1	3	1	4	4	0	7	1	4	4	4	4	5	4	4	4	3	2	2	4	3	4	4	3	3	3	3	3	4	3	4	4	4	4	4	4	4	3	4	5	4
35	1	2	3	3	1	1	5000	1	0	#NULL!	#NULL!	#NULL!	#NULL!	#NULL!	#NULL!	#NULL!	1	1	1	1	1	1	1	1	3	1	5	5	1	1	2	2	1	3	3	3	2	3	3	4	3	4	4	3	5	2	4	5	5
36	1	2	3	1	4	2	4000	1	0	#NULL!	#NULL!	#NULL!	#NULL!	#NULL!	#NULL!	#NULL!	3	1	1	1	3	3	3	3	5	1	3	3	1	1	2	2	1	3	3	3	2	3	4	3	3	1	5	3	5	3	3	4	3
37	1	2	3	3	2	1	3100	2	0	#NULL!	#NULL!	#NULL!	#NULL!	#NULL!	#NULL!	#NULL!	2	2	2	2	3	3	3	3	3	3	2	2	2	2	2	2	2	3	3	4	4	4	4	4	4	4	4	2	4	2	4	4	4
38	1	2	3	1	6	5	12000	2	0	#NULL!	#NULL!	#NULL!	#NULL!	#NULL!	#NULL!	#NULL!	3	3	1	1	3	3	3	1	3	1	3	3	1	1	3	1	1	1	4	3	1	4	4	3	3	3	3	3	1	2	3	3	3
39	1	2	3	3	5	3	16000	1	1	5	3	3	4	0	6	1	3	3	2	3	4	5	5	2	5	4	4	3	1	1	2	2	1	4	4	4	4	4	5	3	3	1	5	4	4	3	4	4	4
40	1	2	3	3	6	3	6000	2	1	2	1	4	3	0	6	1	4	3	3	2	3	3	3	3	5	4	4	4	1	1	4	2	1	4	4	3	4	4	4	4	4	1	3	3	4	4	4	5	4
41	1	2	3	3	4	2	1500	1	1	5	2	2	2	0	2	1	4	2	3	2	4	1	4	4	5	1	1	1	1	1	2	4	2	2	4	2	2	3	3	2	2	5	4	4	4	1	4	5	3
42	1	2	3	3	6	6	4500	1	1	1	2	2	2	0	2	4	5	5	2	2	3	2	1	2	1	2	2	3	1	1	2	1	2	2	3	4	4	2	1	4	2	5	4	5	4	4	3	4	4
43	1	2	3	3	3	4	15000	1	1	5	1	2	4	0	3	1	3	3	4	4	4	4	4	4	4	3	2	3	3	2	3	3	3	3	2	2	3	3	3	3	3	2	3	5	5	5	5	5	5
44	1	2	3	1	2	2	200	2	1	2	2	4	3	0	2	1	1	1	5	1	5	1	5	1	5	1	5	1	1	1	1	1	1	5	5	1	1	5	3	3	3	3	3	3	1	5	5	5	5
45	1	2	3	3	4	3	3000	1	0	#NULL!	#NULL!	#NULL!	#NULL!	#NULL!	#NULL!	#NULL!	1	1	1	1	1	1	3	3	3	3	3	5	1	1	1	1	1	3	3	3	2	1	4	4	4	4	4	2	4	2	4	4	4
46	1	2	3	3	1	1	4000	2	1	2	30	2	2	0	4	5	3	2	1	1	3	3	3	2	3	2	3	3	2	1	3	2	1	4	4	3	4	4	3	3	3	1	3	3	4	4	4	4	4
47	1	2	3	3	6	2	4000	1	1	2	1	2	4	0	6	1	2	2	2	2	2	3	3	3	3	3	3	3	2	2	4	2	2	4	4	2	3	4	4	4	4	4	4	4	4	4	4	4	4
48	1	2	3	3	1	1	8000	1	0	#NULL!	#NULL!	#NULL!	#NULL!	#NULL!	#NULL!	#NULL!	3	1	1	1	3	3	3	1	5	3	3	3	1	1	3	1	1	5	5	3	4	4	3	3	3	3	3	3	5	3	3	3	3
49	1	5	2	1	6	6	6000	1	1	5	3	2	4	0	6	1	4	2	1	1	2	2	1	1	5	5	2	2	2	3	3	3	2	2	2	2	3	3	3	3	3	3	3	3	2	3	4	4	4
50	1	5	2	1	6	5	4000	2	1	4	1	8	7	0	5	1	2	4	3	4	3	2	4	3	3	3	2	4	3	4	4	3	2	4	3	2	2	2	3	2	3	4	4	4	3	4	3	4	4
51	1	5	2	3	6	5	5000	1	1	8	1	2	1	0	6	1	2	2	3	3	4	4	4	4	5	4	5	4	2	1	4	4	1	2	4	4	3	3	4	5	4	4	4	4	3	4	4	4	4
52	1	5	2	3	6	6	7000	1	1	8	1	6	2	1	5	1	3	2	2	3	3	4	4	4	5	1	1	2	2	2	2	3	3	3	4	5	4	3	5	5	4	5	5	5	1	4	4	4	4
53	1	5	2	1	5	2	10000	1	1	4	1	12	5	1	5	3	5	3	2	4	4	4	5	4	5	3	3	2	2	1	2	2	2	4	4	2	4	2	2	4	4	4	4	2	5	5	4	4	2
54	1	5	2	3	5	4	1300	1	0	#NULL!	#NULL!	#NULL!	#NULL!	#NULL!	#NULL!	#NULL!	1	1	1	1	1	1	1	1	5	5	2	2	5	1	3	2	2	3	2	2	3	3	5	5	4	3	3	1	1	1	1	5	5
55	2	5	2	3	2	2	0	1	0	#NULL!	#NULL!	#NULL!	#NULL!	#NULL!	#NULL!	#NULL!	2	3	3	2	3	2	4	4	3	2	2	3	1	3	5	1	2	4	3	1	2	3	3	4	3	4	4	4	3	3	3	4	3
56	1	5	2	3	1	1	2000	1	0	#NULL!	#NULL!	#NULL!	#NULL!	#NULL!	#NULL!	#NULL!	2	2	2	3	2	2	2	4	4	2	2	3	2	3	2	2	2	1	2	2	4	3	4	4	3	3	3	2	2	4	2	3	2
57	1	5	2	1	6	4	10000	1	1	3	1	8	2	1	16	1	5	1	5	5	5	5	4	3	5	5	5	5	5	1	5	5	1	1	1	1	5	4	1	3	5	1	1	2	3	1	3	3	3
58	1	5	2	1	2	3	10000	2	1	9	12	5	3	0	7	1	1	5	1	1	5	5	5	1	3	2	5	5	2	1	1	2	1	4	4	1	3	4	5	5	4	4	1	4	3	4	5	5	2
59	1	5	2	3	2	2	7000	1	1	2	2	2	1	0	3	1	1	2	1	3	4	4	3	4	4	3	3	3	2	2	2	2	2	4	4	3	3	4	3	4	3	4	5	3	5	4	4	3	4
60	1	5	2	3	2	2	8000	1	1	2	1	16	8	1	8	1	2	3	2	2	3	4	5	4	5	1	5	5	1	1	2	2	1	4	4	3	2	4	4	5	4	4	4	3	4	4	4	4	4
61	1	5	2	3	2	2	3000	1	1	3	1	1	1	0	2	1	3	3	3	3	4	4	4	4	4	2	3	2	1	5	1	4	5	4	4	5	2	3	3	4	4	2	4	4	3	2	3	4	3
62	1	5	2	1	2	6	2000	1	1	8	3	12	3	1	10	4	4	3	3	4	4	4	4	5	3	3	2	3	2	3	3	4	3	4	4	3	4	4	4	4	4	5	4	5	2	4	5	5	5
63	1	5	2	3	2	2	20000	1	0	#NULL!	#NULL!	#NULL!	#NULL!	#NULL!	#NULL!	#NULL!	1	1	1	1	2	3	3	3	3	1	2	2	2	2	2	2	2	3	4	4	2	3	4	4	4	4	4	3	2	4	5	5	3
64	1	3	2	1	2	4	0	1	0	#NULL!	#NULL!	#NULL!	#NULL!	#NULL!	#NULL!	#NULL!	1	5	1	5	5	1	1	1	1	1	1	1	1	1	1	1	1	1	5	1	2	4	4	2	2	3	3	4	2	5	5	4	3
65	1	5	2	3	6	6	6000	1	1	3	3	6	4	0	5	1	2	3	1	1	1	4	4	3	5	3	5	1	1	1	1	1	1	3	4	1	1	2	4	5	1	5	5	2	1	3	4	4	5
66	1	1	2	3	2	3	5000	2	1	2	1	1	1	0	4	1	4	2	1	1	1	1	3	2	3	1	3	3	1	1	3	2	1	3	4	3	2	4	4	5	5	2	4	3	4	4	4	4	4
67	1	1	2	3	5	2	4000	1	1	2	2	2	8	0	8	1	3	3	3	2	4	4	4	4	4	3	4	3	2	3	2	2	3	4	5	3	2	4	4	4	4	5	4	5	3	4	4	3	4
68	1	1	2	3	2	1	4000	2	0	#NULL!	#NULL!	#NULL!	#NULL!	#NULL!	#NULL!	#NULL!	3	2	2	2	2	4	4	4	5	1	3	4	1	1	2	3	1	3	4	4	1	3	2	4	3	3	4	4	5	2	3	2	4
69	1	5	2	1	4	4	6500	1	1	2	1	10	6	0	8	1	1	1	1	1	1	1	3	3	1	1	1	5	1	1	1	1	1	3	4	2	3	4	4	5	4	5	2	4	2	3	2	4	4
70	1	1	2	1	2	5	12000	2	1	1	5	6	4	0	8	1	3	2	2	2	2	2	3	2	3	2	3	3	1	1	3	2	1	4	4	3	2	4	4	4	4	3	4	3	4	3	2	4	4
71	1	4	2	3	1	2	10000	1	1	4	1	4	2	0	4	1	4	4	2	4	4	4	4	4	4	2	4	4	1	1	4	2	1	4	4	3	4	4	4	5	5	4	4	3	4	4	4	4	4
72	1	1	2	3	6	5	5500	1	1	2	1	2	6	0	4	1	4	4	2	2	3	4	4	3	5	3	2	3	2	1	2	2	1	4	5	3	4	4	4	4	4	5	5	3	5	1	4	4	4
73	1	2	2	3	1	1	4000	2	0	#NULL!	#NULL!	#NULL!	#NULL!	#NULL!	#NULL!	#NULL!	2	2	1	2	2	2	4	4	2	2	2	2	2	2	2	2	2	2	2	2	2	4	2	2	2	4	4	4	4	3	4	4	4
74	1	1	2	1	2	2	9000	2	0	#NULL!	#NULL!	#NULL!	#NULL!	#NULL!	#NULL!	#NULL!	3	3	1	1	3	3	3	3	3	1	3	3	1	1	5	4	1	4	4	3	1	5	4	4	4	3	3	3	3	2	3	3	3
75	1	4	2	1	3	2	9000	1	0	#NULL!	#NULL!	#NULL!	#NULL!	#NULL!	#NULL!	#NULL!	3	1	1	1	3	3	3	1	3	1	3	1	1	1	3	3	1	4	4	3	1	4	3	4	4	3	3	3	5	3	4	4	4
76	1	1	2	3	2	1	6000	2	0	#NULL!	#NULL!	#NULL!	#NULL!	#NULL!	#NULL!	#NULL!	5	1	1	1	2	2	1	1	1	2	2	2	1	1	2	1	2	2	3	2	4	1	2	4	3	4	2	1	5	4	3	3	3
77	1	1	2	3	2	2	8500	2	0	#NULL!	#NULL!	#NULL!	#NULL!	#NULL!	#NULL!	#NULL!	1	5	1	1	1	1	1	1	1	1	5	3	1	1	1	1	1	1	1	3	1	1	1	1	2	3	3	3	5	1	2	3	2
78	1	2	2	1	6	6	11000	1	0	#NULL!	#NULL!	#NULL!	#NULL!	#NULL!	#NULL!	#NULL!	2	3	1	3	3	3	3	2	4	3	5	2	2	2	5	2	2	3	3	4	2	1	3	3	2	4	4	2	5	5	4	4	5
79	1	2	2	1	4	3	12000	1	1	12	4	2	3	0	6	1	2	4	4	3	5	1	1	1	5	5	4	3	5	1	2	5	3	4	4	4	5	1	1	1	5	4	1	1	2	4	4	4	4
80	1	2	2	1	2	1	14000	2	0	#NULL!	#NULL!	#NULL!	#NULL!	#NULL!	#NULL!	#NULL!	5	1	1	1	1	3	3	2	2	1	1	1	1	1	1	1	1	1	3	2	4	2	2	2	2	5	4	4	5	1	5	4	2
81	1	2	2	3	6	6	3500	1	1	2	2	2	2	0	6	1	5	3	4	2	2	2	4	4	4	2	5	2	2	1	2	2	1	4	1	4	2	4	2	4	2	4	4	4	1	1	5	5	5
82	1	2	2	3	4	3	4000	1	1	4	1	4	2	0	9	1	1	2	2	1	4	4	4	4	4	3	3	4	2	5	3	3	2	4	4	4	3	3	4	4	3	4	3	4	1	5	5	5	5
83	1	2	2	3	3	2	4000	1	1	2	1	2	1	0	4	1	1	1	1	1	1	3	4	2	3	3	3	3	1	1	3	3	3	4	4	4	3	4	4	5	3	3	4	4	5	4	4	4	5
84	1	1	2	1	2	2	2500	2	0	#NULL!	#NULL!	#NULL!	#NULL!	#NULL!	#NULL!	#NULL!	5	2	2	2	1	4	4	2	2	1	1	1	1	2	2	1	5	2	2	2	4	2	1	2	2	4	2	4	5	1	4	3	1
85	2	5	2	3	2	2	7500	1	1	3	1	15	4	1	5	1	2	3	2	3	4	4	4	3	3	1	2	1	2	5	2	5	5	4	4	4	3	4	4	3	4	4	4	4	4	3	4	4	4
86	1	5	2	3	1	1	0	2	0	#NULL!	#NULL!	#NULL!	#NULL!	#NULL!	#NULL!	#NULL!	3	1	1	1	3	3	3	3	1	5	3	5	1	1	1	1	1	3	3	3	3	3	3	3	3	5	3	4	5	1	3	3	4
87	1	5	2	3	3	1	300	2	1	2	8	2	2	0	4	1	2	2	2	2	3	3	4	4	5	2	3	2	1	1	2	3	1	4	4	3	2	3	3	4	3	5	4	3	2	3	4	3	4
88	1	5	2	3	2	2	7000	2	0	#NULL!	#NULL!	#NULL!	#NULL!	#NULL!	#NULL!	#NULL!	3	3	1	2	2	1	3	1	5	5	5	5	5	1	5	1	1	1	2	4	4	1	4	4	5	1	4	4	4	4	1	1	1
89	1	5	2	1	2	3	17000	2	1	12	9	14	3	1	7	1	2	4	4	4	4	4	5	5	5	5	3	3	5	1	5	5	1	5	4	4	5	5	2	2	2	4	4	1	1	4	4	4	1
90	1	5	2	3	3	4	0	2	1	5	1	2	2	0	7	1	2	2	4	5	1	1	3	3	5	4	5	2	4	4	4	4	3	4	2	2	3	4	1	3	4	4	2	4	4	4	2	4	3
91	1	5	2	3	6	2	5000	1	1	3	7	1	3	0	3	1	2	3	3	3	3	2	2	2	4	2	2	2	2	2	3	2	2	3	2	4	4	3	2	2	4	5	5	5	3	4	4	3	3
92	1	5	2	3	4	3	9500	1	1	6	1	2	2	0	8	1	4	3	2	3	4	3	3	4	4	3	2	4	3	4	4	3	2	2	3	5	2	5	2	4	4	4	3	2	3	4	4	3	3
93	1	5	2	3	2	2	10000	1	1	5	1	5	3	0	4	1	5	2	3	3	3	4	3	3	2	2	4	3	4	3	3	4	4	3	3	4	2	2	4	5	2	5	2	3	4	3	3	2	4
94	1	5	2	3	6	2	5000	1	1	2	1	3	5	0	2	4	4	3	4	2	4	3	3	3	2	4	3	2	4	3	3	4	3	2	4	4	1	5	4	3	4	5	3	4	5	4	5	5	4
95	1	5	2	3	6	6	20000	1	0	#NULL!	#NULL!	#NULL!	#NULL!	#NULL!	#NULL!	#NULL!	4	1	1	1	1	1	1	1	1	1	1	1	1	1	1	1	1	5	3	4	3	4	5	4	3	4	4	4	2	3	4	4	4
96	1	5	2	3	6	3	0	2	1	4	5	4	2	0	15	1	3	2	2	2	2	2	2	2	2	2	2	2	2	3	3	3	4	4	4	3	5	2	3	4	1	3	2	1	5	2	2	1	2
97	1	5	2	1	6	6	3500	1	1	1	1	5	2	1	8	1	4	3	2	3	4	4	4	4	4	3	4	4	2	2	3	3	2	3	3	3	3	2	4	4	4	4	4	4	4	2	3	4	4
98	1	5	2	3	2	2	1000	2	1	4	98	10	2	1	12	1	4	3	2	4	2	3	2	4	3	4	3	5	3	2	3	3	2	4	4	4	3	3	3	2	2	2	4	1	2	3	4	4	4
99	1	5	2	1	2	1	0	2	0	#NULL!	#NULL!	#NULL!	#NULL!	#NULL!	#NULL!	#NULL!	4	2	2	2	4	2	4	2	2	2	4	2	2	2	2	2	1	1	2	1	4	4	4	1	5	4	4	2	4	2	4	4	4
100	1	5	2	1	1	1	2000	1	1	2	1	1	2	0	3	2	3	3	1	2	4	4	4	2	5	1	4	4	1	1	2	2	1	4	4	4	2	4	4	3	3	1	4	4	4	4	4	4	4
101	1	5	2	3	1	2	7000	2	1	5	7	8	4	0	9	1	4	2	2	2	3	3	3	3	3	2	2	2	3	2	2	2	2	3	3	2	3	3	3	3	4	2	3	3	4	3	3	4	3
102	1	5	2	3	6	6	15000	2	1	5	1	2	5	0	4	2	5	2	1	1	2	1	1	1	4	4	4	4	4	2	2	1	2	4	3	1	4	5	3	5	2	5	2	4	2	5	5	5	4
103	1	5	2	3	5	5	16000	1	1	3	1	2	2	0	6	1	2	4	4	3	3	4	4	4	4	4	4	4	2	1	2	2	2	3	3	4	3	3	4	4	4	4	4	3	4	4	4	5	4
104	3	5	2	3	6	6	10000	1	1	10	18	7	3	0	6	1	4	1	1	2	1	4	4	4	5	1	1	2	1	1	2	2	2	2	3	4	1	2	4	4	4	4	2	4	1	4	4	2	4
105	1	5	2	1	3	2	0	1	1	4	60	7	4	0	6	1	5	2	2	2	1	3	4	4	1	2	1	1	1	2	2	4	2	3	4	4	3	3	4	4	3	3	4	4	1	3	4	5	4
106	1	5	2	3	2	1	4000	2	1	2	1	6	2	1	3	1	4	4	3	3	4	4	4	4	3	3	2	2	2	2	2	4	4	4	4	4	3	4	4	4	4	5	4	3	4	4	4	4	4
107	1	5	2	1	6	6	15000	1	0	#NULL!	#NULL!	#NULL!	#NULL!	#NULL!	#NULL!	#NULL!	4	1	1	1	1	1	1	1	5	1	1	1	1	1	4	2	1	4	4	1	2	4	5	5	4	5	5	1	2	5	4	5	5
108	1	5	2	3	2	2	17000	1	1	5	1	6	4	0	6	1	3	3	3	3	4	4	3	3	5	4	3	4	3	2	3	3	2	3	4	4	4	3	3	3	3	4	4	3	4	3	4	3	5
109	1	5	2	1	6	6	10000	1	0	#NULL!	#NULL!	#NULL!	#NULL!	#NULL!	#NULL!	#NULL!	5	1	1	1	1	1	1	1	5	5	5	5	5	1	5	1	1	1	1	1	5	1	1	1	5	1	1	1	5	1	4	5	5
110	1	4	2	1	3	2	2000	2	0	#NULL!	#NULL!	#NULL!	#NULL!	#NULL!	#NULL!	#NULL!	5	1	1	1	1	1	1	1	5	5	5	5	5	1	5	1	1	1	1	2	4	2	2	2	4	2	2	1	1	5	5	5	5
111	1	5	2	1	6	6	15000	1	1	4	4	2	3	0	7	1	2	4	2	3	3	4	4	3	4	4	3	2	2	1	3	2	1	4	5	3	3	4	5	5	2	5	5	5	2	2	4	4	5
112	1	5	2	3	6	3	10000	1	0	#NULL!	#NULL!	#NULL!	#NULL!	#NULL!	#NULL!	#NULL!	3	3	3	3	3	3	3	3	3	3	3	3	3	3	3	3	3	3	3	3	3	3	3	3	3	3	3	3	4	4	2	1	1
113	1	5	2	1	5	5	5000	1	1	9	1	9	4	1	3	1	4	4	3	5	5	5	5	5	1	1	1	1	1	5	2	2	3	5	5	5	1	5	5	5	4	5	5	4	5	1	5	5	5
114	1	5	2	3	2	3	5000	1	1	3	18	9	3	1	10	1	2	4	2	4	5	4	2	1	5	5	1	1	1	2	3	2	1	5	3	1	2	1	2	4	2	5	2	3	2	3	4	4	3
115	1	5	2	3	2	2	1000	2	1	5	1	2	4	0	3	1	4	2	4	2	3	4	4	4	4	3	3	2	3	3	2	2	3	4	3	2	2	4	4	4	3	4	4	4	3	3	2	4	5
116	1	5	2	3	6	5	4000	2	1	5	1	10	6	0	8	1	2	2	3	2	4	2	4	4	2	3	4	3	4	3	3	4	4	4	3	4	4	4	2	3	3	2	3	4	2	5	3	4	2
117	1	5	2	3	2	2	4000	1	0	#NULL!	#NULL!	#NULL!	#NULL!	#NULL!	#NULL!	#NULL!	4	3	3	3	4	4	4	4	4	2	2	2	2	2	1	2	2	3	3	3	2	2	2	2	4	5	5	2	1	4	1	4	4
118	1	3	2	3	2	4	0	2	0	#NULL!	#NULL!	#NULL!	#NULL!	#NULL!	#NULL!	#NULL!	3	2	3	2	2	3	2	1	4	5	5	4	3	2	3	2	3	1	3	1	3	2	1	1	2	1	1	1	4	4	4	5	3
119	1	5	2	3	6	6	3500	1	1	2	20	2	2	0	4	1	5	3	4	2	2	2	4	2	2	5	2	2	5	4	4	1	4	1	1	4	2	4	2	4	2	4	4	4	1	1	5	5	5
120	1	3	2	1	5	4	5000	1	1	4	1	6	3	1	8	1	3	3	2	2	5	5	5	5	2	3	2	2	3	2	2	3	3	3	4	3	3	2	2	3	3	3	2	4	2	3	3	2	4
121	1	3	2	1	6	5	7000	1	1	5	1	3	4	0	3	1	5	1	1	2	1	1	3	2	5	5	3	2	2	1	5	2	5	1	3	1	1	3	3	5	5	3	4	4	3	3	3	4	2
122	1	2	2	3	6	2	5000	2	0	#NULL!	#NULL!	#NULL!	#NULL!	#NULL!	#NULL!	#NULL!	5	1	1	1	1	1	2	2	5	1	1	1	2	2	5	1	3	4	4	1	3	4	1	3	5	5	4	5	5	5	5	5	4
123	2	5	2	3	5	2	5000	1	1	4	1	4	3	0	5	1	2	2	1	1	4	4	4	4	5	4	5	5	2	1	5	1	1	1	2	2	4	4	4	2	4	4	4	4	5	2	2	5	5
124	4	2	2	3	6	2	4500	1	1	2	1	4	3	0	9	1	5	1	1	1	2	4	4	3	4	2	3	3	1	1	2	2	2	2	2	2	2	2	2	4	4	4	4	4	2	2	2	4	4
125	1	1	2	3	4	5	2500	1	1	2	1	2	4	0	5	1	3	3	3	2	3	4	4	4	4	4	4	4	2	2	4	2	2	2	2	2	4	2	2	2	4	2	2	2	2	4	2	4	4
126	1	3	2	3	4	6	8000	1	1	6	1	3	2	0	8	1	5	1	1	3	3	4	4	3	3	3	4	4	3	1	2	1	1	4	4	3	2	4	4	3	3	2	4	3	4	4	3	4	5
127	1	5	2	3	6	5	9500	1	1	12	1	2	3	0	14	1	3	3	3	3	3	3	3	3	3	3	3	3	3	3	3	3	1	4	2	3	5	3	3	3	3	3	3	3	5	2	1	3	4
128	1	5	2	3	6	6	7500	2	0	#NULL!	#NULL!	#NULL!	#NULL!	#NULL!	#NULL!	#NULL!	3	4	4	3	4	2	3	2	5	3	5	4	2	1	4	3	3	2	4	1	5	3	2	3	4	2	3	2	3	2	3	3	2
129	1	5	2	1	2	2	2000	1	0	#NULL!	#NULL!	#NULL!	#NULL!	#NULL!	#NULL!	#NULL!	5	1	1	2	1	1	3	2	5	5	3	2	2	1	5	2	5	1	3	1	1	3	3	5	5	3	4	4	3	4	4	5	2
130	1	5	2	1	6	4	4000	1	0	#NULL!	#NULL!	#NULL!	#NULL!	#NULL!	#NULL!	#NULL!	5	1	1	2	1	1	3	2	5	5	3	2	2	1	5	2	5	1	3	1	1	3	3	5	5	3	4	4	5	1	2	2	1
131	1	5	2	1	2	2	2000	1	1	2	1	1	1	0	4	1	2	2	1	1	3	3	3	1	4	5	5	2	5	1	5	1	1	1	2	2	4	4	4	2	4	4	4	4	1	3	4	4	4
132	1	5	2	1	6	3	10000	1	1	1	1	4	2	1	9	1	1	1	1	1	5	3	3	2	2	2	3	3	1	1	2	1	2	2	2	1	2	1	4	4	5	5	5	4	5	3	4	4	4
133	1	5	2	1	5	3	5000	1	1	2	1	14	4	1	4	1	3	2	3	2	4	5	5	3	5	5	3	3	2	2	3	3	3	4	1	1	1	3	2	5	5	5	5	5	3	4	4	4	4
134	1	5	2	3	3	6	3500	2	0	#NULL!	#NULL!	#NULL!	#NULL!	#NULL!	#NULL!	#NULL!	3	2	3	4	3	4	5	3	4	4	4	5	3	3	3	3	2	2	5	2	2	3	4	2	4	4	3	4	3	4	3	2	4
135	1	5	2	3	5	6	7000	1	1	1	7	1	1	0	4	1	1	1	1	1	1	2	3	2	3	2	3	2	1	1	3	2	1	2	3	1	2	4	4	3	2	5	4	2	1	3	4	4	3
136	1	5	2	3	4	4	10000	2	1	10	12	2	2	0	8	1	4	3	3	3	4	4	4	3	3	3	1	1	1	4	3	3	4	5	4	4	3	3	3	4	1	5	5	5	1	5	5	4	3
137	1	5	2	3	5	2	5000	1	0	#NULL!	#NULL!	#NULL!	#NULL!	#NULL!	#NULL!	#NULL!	5	1	1	1	1	1	1	1	5	5	5	5	5	1	5	1	1	1	1	1	5	1	1	1	5	1	1	1	5	1	1	1	2
138	1	5	2	3	2	2	9000	1	1	10	1	3	2	0	5	1	4	4	3	3	4	4	4	3	2	4	3	2	2	2	4	3	3	2	4	4	4	4	2	4	3	4	4	4	2	2	3	3	4
139	1	5	2	3	4	4	2500	1	1	7	1	4	6	0	13	1	3	1	1	1	4	5	5	5	5	2	3	3	3	1	2	2	2	4	4	2	5	2	4	4	3	4	4	5	5	5	5	5	5
140	1	5	2	3	4	3	3600	1	1	5	3	1	1	0	7	1	3	3	2	2	3	4	5	4	4	3	3	2	2	2	2	4	3	4	3	3	4	4	4	4	4	3	4	3	3	3	4	4	4
141	1	5	2	3	2	2	5500	1	0	#NULL!	#NULL!	#NULL!	#NULL!	#NULL!	#NULL!	#NULL!	1	3	2	2	3	3	3	3	3	3	3	3	3	2	3	3	2	3	3	3	2	3	3	4	4	4	4	4	5	2	2	5	5
142	1	5	2	1	2	1	500	1	1	10	1	4	2	0	10	1	4	3	3	3	3	4	5	5	2	1	2	1	2	5	2	4	4	4	5	5	1	4	5	3	1	4	3	5	5	2	4	4	4
143	1	5	2	3	6	6	5500	1	1	1	1	15	5	1	2	1	2	2	3	3	3	2	3	3	3	4	4	3	2	2	3	3	1	3	3	1	3	4	4	2	5	3	4	3	3	4	4	3	4
145	1	5	2	3	6	6	3000	1	1	1	1	14	4	1	2	1	4	4	2	4	4	4	4	4	4	2	4	4	1	2	4	5	1	2	2	1	3	2	4	5	4	5	5	3	5	1	1	1	1
146	1	5	2	3	5	3	40000	1	1	1	1	2	1	0	9	1	1	1	2	2	2	1	2	1	5	2	2	2	2	1	2	1	1	1	1	1	2	4	1	4	4	4	5	1	5	2	3	4	5
147	1	5	2	3	3	3	35000	1	1	3	1	3	1	0	6	1	4	2	1	3	3	4	3	3	4	4	5	2	2	1	1	1	1	4	4	3	2	4	1	5	1	5	5	4	2	4	1	1	1
148	1	3	2	3	6	2	3500	1	1	2	1	2	4	0	6	1	5	3	4	2	2	2	4	4	4	2	5	2	2	1	2	1	4	2	1	4	2	4	2	4	2	4	4	4	1	1	5	5	5
149	1	5	2	3	4	2	30000	1	1	1	1	8	2	1	5	1	3	3	2	2	3	4	4	4	4	2	2	2	2	1	3	3	1	4	4	3	4	5	5	4	3	5	4	4	3	4	4	5	5
150	1	5	2	3	2	3	25000	1	0	#NULL!	#NULL!	#NULL!	#NULL!	#NULL!	#NULL!	#NULL!	3	3	3	3	3	3	3	3	3	3	3	3	3	3	3	3	3	3	3	3	3	3	3	3	3	3	3	3	3	3	3	3	3
151	1	5	2	3	1	1	1500	1	1	2	1	15	3	1	4	1	2	3	3	3	4	4	4	4	4	4	3	2	2	2	2	2	2	3	3	3	3	4	4	4	4	4	4	3	4	4	4	4	3
152	1	5	2	1	6	6	1000	2	1	4	1	10	4	1	5	1	1	5	1	1	2	3	4	4	3	3	4	5	2	2	2	4	2	3	2	3	4	4	4	4	3	5	4	3	2	4	4	5	4
153	1	5	2	3	2	2	7500	2	0	#NULL!	#NULL!	#NULL!	#NULL!	#NULL!	#NULL!	#NULL!	3	3	3	3	3	3	3	3	3	3	3	3	3	3	3	3	3	3	3	3	3	3	3	3	3	3	3	3	3	3	3	3	3
154	1	5	2	3	6	4	5000	1	0	#NULL!	#NULL!	#NULL!	#NULL!	#NULL!	#NULL!	#NULL!	2	4	3	3	1	4	3	3	4	2	1	1	2	1	3	4	2	3	4	5	1	4	5	4	4	5	5	5	5	4	5	4	5
155	1	5	2	3	2	2	7000	2	1	5	6	1	4	0	9	2	4	3	3	2	4	2	3	3	4	2	2	4	3	3	4	4	5	5	3	4	1	5	3	4	1	3	5	4	3	3	3	5	5
156	1	2	3	3	6	3	12000	1	1	6	20	5	7	0	8	1	3	3	3	3	4	4	5	4	2	5	4	4	1	1	2	2	1	3	4	3	4	4	4	5	4	2	4	3	4	4	4	4	4
157	1	2	3	3	6	5	6000	2	1	7	6	4	3	0	4	1	4	3	1	3	4	5	4	4	4	3	2	2	1	1	3	3	1	5	5	5	4	4	4	1	5	5	5	5	5	3	4	4	4
158	1	3	2	3	6	6	7000	2	1	4	15	12	6	1	10	1	5	2	3	4	4	3	3	3	3	3	3	3	3	3	3	3	3	3	3	2	4	2	2	2	1	5	5	5	5	3	4	5	4
159	1	4	2	3	5	5	15000	2	0	#NULL!	#NULL!	#NULL!	#NULL!	#NULL!	#NULL!	#NULL!	1	3	3	3	3	3	2	2	3	3	3	4	5	2	2	2	4	4	4	2	2	4	4	5	5	4	4	5	5	3	4	5	5
160	1	2	2	3	6	6	12000	2	1	9	10	12	5	1	4	1	3	3	3	4	5	5	5	5	5	3	2	1	1	1	3	3	1	5	4	5	4	5	5	5	4	5	5	5	1	4	3	5	5
161	1	4	2	3	4	4	9000	2	1	3	40	3	3	0	10	1	1	4	3	5	5	5	4	5	4	5	3	3	2	2	2	2	3	5	4	3	4	5	3	5	3	4	4	3	5	4	4	2	5
162	1	4	2	3	6	6	7000	2	1	7	4	14	5	1	2	1	1	5	5	5	4	3	3	5	1	2	2	2	3	4	1	5	5	5	5	3	2	3	3	4	2	3	4	4	5	3	4	5	4
163	1	1	2	3	5	5	8000	1	1	3	17	8	2	1	3	1	1	3	3	3	5	4	4	5	5	3	1	2	2	1	3	3	1	5	5	4	4	5	4	5	4	5	4	4	5	2	5	5	1
164	1	4	2	3	3	2	4000	1	1	8	20	3	5	0	4	1	3	2	3	2	4	4	4	4	4	3	1	1	2	1	3	3	1	5	5	5	4	5	5	5	5	4	4	4	5	2	3	5	5
165	1	4	2	3	6	6	10000	1	1	10	15	2	2	0	3	1	1	4	3	5	5	5	4	5	4	5	3	3	2	2	2	2	3	5	4	3	4	5	3	5	3	4	4	3	5	4	4	2	5
166	1	4	2	3	6	6	11000	2	1	7	4	12	4	1	9	1	3	3	3	4	5	5	5	5	5	3	2	1	1	1	3	3	1	5	4	5	4	5	5	5	4	5	5	5	5	3	4	5	5
167	1	4	2	3	6	4	12000	2	1	4	60	7	6	0	8	1	3	3	4	4	4	4	4	2	4	4	5	3	4	2	4	3	2	3	4	4	3	4	4	4	4	4	5	4	4	5	4	5	3
168	1	4	2	3	6	6	13000	2	1	2	3	2	1	0	4	1	1	3	3	3	5	5	5	5	5	3	1	1	1	2	3	3	2	1	2	4	4	4	5	5	5	5	5	5	5	3	4	5	5
169	1	4	2	3	6	6	14000	2	1	4	6	4	2	0	9	1	1	4	5	5	5	4	5	2	5	3	3	2	4	4	4	3	4	4	4	3	4	5	3	4	3	5	5	3	5	4	4	2	5
170	1	4	2	3	3	3	4000	1	1	7	6	4	2	0	9	1	1	5	5	5	4	3	3	4	1	2	2	2	3	4	1	4	5	3	4	3	3	4	4	4	3	4	4	4	5	3	4	5	4
171	1	3	2	1	2	3	5000	1	1	3	4	7	2	1	4	3	4	3	1	3	4	4	5	5	4	3	1	2	1	1	3	3	2	4	5	5	5	4	4	5	5	4	5	5	5	1	3	4	4
172	1	3	2	3	6	6	5000	1	1	4	6	4	2	0	2	1	4	2	1	1	3	3	3	1	5	1	5	5	1	1	1	1	1	1	5	1	5	1	1	1	5	1	1	1	5	1	1	5	5
173	1	4	2	3	1	1	4500	1	1	4	1	4	6	0	6	1	2	2	2	2	4	4	4	5	4	3	2	1	1	1	3	3	1	5	4	5	5	5	5	5	5	5	5	5	5	4	5	5	5
174	1	2	2	3	4	6	5500	2	1	8	10	2	3	0	10	1	3	3	3	4	5	5	5	5	5	3	2	1	1	1	3	3	1	4	5	5	4	5	5	5	4	5	5	5	5	3	5	5	1
175	1	5	2	3	4	4	6600	2	1	3	10	3	3	0	2	1	1	5	2	3	3	3	3	2	4	3	3	3	4	1	4	4	2	4	4	4	4	4	4	5	5	4	4	5	5	3	4	5	5
176	1	4	2	3	1	1	9500	1	1	4	6	8	1	1	6	2	1	3	3	3	5	5	5	5	1	2	1	4	5	3	3	2	4	2	3	5	3	2	3	5	3	5	5	5	5	4	5	2	5
177	1	4	2	1	4	4	6000	2	1	4	1	6	3	0	6	1	4	3	3	3	5	5	5	5	5	3	2	1	2	1	3	1	1	5	5	5	3	4	4	5	5	5	5	5	5	3	5	5	5
178	1	3	2	1	3	3	8500	1	1	6	4	6	7	0	10	1	1	4	5	5	5	4	3	3	2	1	2	3	2	4	1	4	5	4	5	3	2	3	3	5	5	5	5	5	5	3	4	5	4
179	1	1	2	3	2	2	2000	1	1	5	6	7	2	1	4	3	1	3	3	3	5	5	5	5	5	3	1	1	1	1	3	3	1	1	5	5	4	5	5	2	1	4	4	4	5	3	4	5	5
180	1	4	2	3	6	6	9000	2	1	7	9	10	4	1	2	1	3	2	3	3	4	5	4	5	4	3	2	2	2	1	3	3	1	5	4	4	4	4	5	5	4	5	5	4	4	3	5	4	4
181	1	4	2	3	2	3	18000	1	1	1	12	2	5	0	16	1	1	3	4	5	5	4	5	4	5	1	5	4	3	1	3	5	3	4	1	3	1	3	2	1	2	3	5	2	4	5	1	3	4
182	1	5	2	3	3	1	3000	2	1	5	1	3	3	0	6	2	4	3	4	1	4	4	4	4	5	3	2	2	2	1	4	2	2	1	1	2	2	3	4	4	3	4	4	4	4	3	4	4	5
183	1	4	2	3	4	6	5500	2	1	5	30	4	6	0	12	1	3	3	3	4	5	5	5	5	5	3	2	1	1	1	3	3	1	5	4	5	4	5	5	5	4	5	5	5	5	3	4	5	5
184	1	4	2	3	6	6	10000	2	1	3	6	2	2	0	9	1	3	3	3	4	5	5	5	5	5	3	2	1	1	1	3	3	1	5	4	5	4	5	5	5	4	5	5	5	5	3	4	5	5
185	1	2	2	3	3	4	2500	2	0	#NULL!	#NULL!	#NULL!	#NULL!	#NULL!	#NULL!	#NULL!	1	4	3	5	5	5	4	5	4	5	3	3	2	2	2	2	3	5	4	3	4	5	3	5	3	4	4	3	5	3	5	5	5
186	1	4	2	3	6	6	3000	2	1	4	6	8	10	0	6	1	1	4	4	4	5	5	5	5	5	3	1	1	3	2	5	2	5	2	4	4	2	2	5	4	5	5	4	5	5	3	4	5	5
187	1	2	2	3	6	6	4500	2	1	6	10	5	1	1	2	1	1	3	3	3	5	4	4	5	5	2	2	2	2	5	2	5	5	4	5	3	2	3	3	4	2	5	5	5	5	3	4	5	5
188	1	4	2	3	3	5	2000	2	1	4	1	3	1	0	6	3	1	3	3	3	5	5	5	5	5	3	1	1	1	1	3	3	1	4	4	4	5	4	5	5	5	5	5	5	5	2	3	5	5
189	1	4	2	3	6	6	4000	2	1	6	1	4	6	0	2	1	3	3	3	4	5	5	5	5	5	3	2	1	1	1	3	3	1	5	4	5	4	5	5	5	4	5	5	5	5	3	4	5	5
190	1	4	2	3	2	1	3000	2	1	6	1	6	1	1	4	1	1	1	3	1	3	4	4	4	5	3	1	1	1	1	2	2	4	4	4	3	4	4	5	4	4	4	4	5	1	2	4	5	5
191	1	3	2	3	3	1	8000	1	1	7	1	3	1	0	2	1	4	4	4	4	4	4	5	4	5	4	4	3	2	2	3	2	2	3	4	3	3	3	3	4	4	5	4	5	4	3	4	4	4
192	1	2	2	3	6	6	5000	1	1	1	1	3	2	0	10	3	5	2	2	3	4	4	3	3	3	3	3	3	3	3	3	3	3	3	3	3	4	2	2	2	1	5	5	5	4	2	2	2	2
193	1	4	2	3	1	1	5000	1	1	3	1	3	4	0	4	1	2	3	3	4	4	4	5	2	4	4	2	4	4	2	4	2	1	4	5	5	4	5	4	5	4	5	5	5	5	3	5	5	5
194	1	4	2	3	1	2	5000	2	1	5	20	2	2	0	5	1	3	4	4	4	5	5	5	2	4	2	4	3	4	1	5	2	4	4	5	5	1	4	4	3	3	5	5	5	5	1	1	4	5
195	1	4	2	3	5	4	10000	2	1	4	1	4	2	0	6	1	1	2	2	3	3	3	3	2	4	3	3	3	4	1	4	4	2	4	4	4	4	4	4	5	5	4	4	5	5	3	4	5	5
196	1	4	2	3	2	2	10000	1	1	11	1	10	2	1	8	1	4	5	5	5	4	3	3	4	1	2	2	2	2	4	1	4	5	4	5	3	2	3	3	4	2	4	4	4	5	3	4	5	4
197	1	4	2	1	2	2	11000	2	1	3	1	3	2	0	5	1	1	3	3	3	3	5	5	5	4	3	2	1	1	1	3	1	1	4	5	5	4	4	4	5	1	5	5	5	5	3	5	5	5
198	1	4	2	3	1	1	4500	1	0	#NULL!	#NULL!	#NULL!	#NULL!	#NULL!	#NULL!	#NULL!	1	4	3	5	5	5	4	5	4	5	3	3	2	2	2	2	3	5	4	3	4	5	3	5	3	4	4	3	5	4	4	2	5
199	1	4	2	3	6	6	7000	2	1	3	1	2	3	0	3	1	3	3	3	3	4	3	4	1	2	2	2	2	5	3	2	4	4	1	1	4	2	3	4	4	3	4	4	4	4	3	4	4	5
200	1	4	2	3	3	3	4000	2	1	6	1	4	2	0	6	1	1	3	3	3	5	5	5	5	5	3	1	1	1	1	3	3	1	5	5	5	4	5	5	5	5	5	5	5	5	3	5	5	1
201	1	5	2	3	2	2	8000	1	1	5	6	4	2	0	9	1	4	5	5	5	4	3	4	5	2	2	2	3	2	5	2	5	4	5	3	4	3	3	4	4	2	5	5	5	5	3	4	5	4
202	1	4	2	3	6	6	9500	2	1	3	1	4	6	0	9	1	3	3	3	3	3	5	5	5	5	4	2	2	2	1	3	3	1	4	4	5	4	4	4	5	5	4	5	4	4	3	5	5	5
203	1	5	2	3	2	2	4500	2	0	#NULL!	#NULL!	#NULL!	#NULL!	#NULL!	#NULL!	#NULL!	4	4	4	4	4	4	4	4	4	3	4	4	4	2	4	4	2	4	4	2	2	4	4	2	4	4	4	4	3	4	4	4	4
204	1	5	1	3	1	1	43000	1	0	#NULL!	#NULL!	#NULL!	#NULL!	#NULL!	#NULL!	#NULL!	1	1	1	1	5	5	5	1	5	5	5	5	5	5	5	1	5	1	5	5	3	3	5	5	5	1	1	3	5	5	5	5	5
205	1	5	2	3	6	6	0	2	1	1	1	3	4	0	3	2	3	2	2	4	4	4	4	4	4	4	4	3	2	2	2	2	2	3	4	4	2	4	4	4	4	4	4	4	4	1	4	5	5
206	1	5	1	3	6	6	20000	2	1	10	1	1	2	0	2	1	4	2	2	2	2	3	3	4	2	3	3	1	1	5	1	5	5	5	3	3	3	1	1	1	5	2	2	2	5	1	2	2	2
207	1	5	1	3	1	1	5000	1	1	2	1	1	1	0	5	1	1	4	3	4	3	4	3	4	1	1	1	2	2	4	3	3	3	1	1	1	4	2	2	4	2	5	5	3	4	2	3	4	5
208	1	5	1	3	2	2	4000	1	1	3	1	3	2	0	1	1	4	2	1	2	4	4	4	4	4	2	2	2	2	1	2	2	1	2	4	4	4	4	4	4	5	4	5	3	1	4	4	4	4
209	1	5	1	3	6	6	6000	2	1	1	1	3	1	0	3	1	4	2	2	2	1	3	3	1	2	1	3	3	2	2	2	2	2	4	5	3	4	4	5	4	4	4	4	3	5	2	4	3	2
210	1	5	1	3	2	2	10000	1	0	#NULL!	#NULL!	#NULL!	#NULL!	#NULL!	#NULL!	#NULL!	1	4	4	5	3	3	3	4	1	3	3	2	2	1	2	1	5	4	5	4	5	4	4	4	4	5	3	5	2	5	3	5	4
211	1	5	1	3	2	1	0	1	1	1	4	4	3	0	3	1	2	3	3	2	3	3	4	3	4	3	3	4	3	3	3	2	3	2	2	2	3	3	3	2	3	4	3	3	2	3	2	4	5
212	1	5	1	3	6	6	6500	1	1	1	1	1	3	0	1	1	4	4	2	3	3	3	4	4	3	3	3	2	3	2	2	3	2	4	4	3	2	4	4	4	3	4	3	3	4	2	4	4	4
213	3	5	1	3	1	6	6500	1	0	#NULL!	#NULL!	#NULL!	#NULL!	#NULL!	#NULL!	#NULL!	4	1	1	1	1	2	1	2	4	4	5	5	2	4	2	5	5	3	3	3	1	5	5	5	2	4	4	1	5	1	1	1	1
214	1	5	1	1	6	6	8000	1	1	1	1	1	2	0	5	1	3	3	4	3	4	4	5	5	4	4	4	3	1	2	2	1	2	2	3	3	4	4	4	3	4	4	4	3	3	3	3	4	4
215	1	5	1	3	1	1	3900	1	1	2	2	2	1	0	2	1	3	3	3	3	4	2	4	4	4	3	4	2	1	1	3	2	2	3	3	2	3	2	4	2	2	3	3	3	4	3	4	4	5
216	1	5	1	3	2	2	1500	2	0	#NULL!	#NULL!	#NULL!	#NULL!	#NULL!	#NULL!	#NULL!	1	5	1	5	5	2	2	2	1	5	5	2	1	2	1	2	1	3	2	1	5	2	2	1	5	5	5	1	5	3	3	4	3
217	1	5	1	3	6	6	2500	2	1	4	1	5	2	1	4	1	3	2	3	4	4	4	3	3	3	1	1	1	3	2	2	4	4	4	3	3	3	3	4	4	1	5	5	4	3	4	4	4	3
218	1	5	1	3	6	5	20000	1	1	1	1	10	2	1	4	1	4	5	5	5	5	5	5	2	5	5	5	1	5	1	5	5	1	1	5	1	1	5	5	5	5	5	5	5	5	4	4	4	5
219	1	5	1	1	1	6	60000	1	1	11	1	3	6	0	8	1	1	5	5	1	1	1	1	1	5	5	3	3	3	3	4	2	2	2	1	1	5	1	3	3	3	3	4	5	4	2	2	2	2
220	1	5	1	3	6	6	11000	1	1	4	1	4	4	0	1	1	3	4	4	3	3	4	4	3	4	3	2	2	2	3	3	4	3	3	4	4	4	4	4	4	3	4	4	4	3	3	4	4	4
221	1	5	1	3	3	2	13000	2	0	#NULL!	#NULL!	#NULL!	#NULL!	#NULL!	#NULL!	#NULL!	1	5	4	4	4	4	4	5	1	1	1	1	3	1	4	3	4	4	4	3	3	5	5	5	1	5	5	5	1	3	4	5	4
222	1	5	1	3	6	6	14000	1	1	2	1	1	2	0	2	1	4	3	3	3	2	1	4	3	5	2	2	2	2	2	2	3	2	4	4	4	3	3	4	4	4	5	4	3	5	3	4	4	3
223	1	5	1	3	5	2	6000	1	0	#NULL!	#NULL!	#NULL!	#NULL!	#NULL!	#NULL!	#NULL!	1	5	1	1	1	1	1	1	1	1	1	1	1	1	1	1	1	1	1	4	1	1	3	3	5	4	4	4	5	5	4	5	5
224	1	5	1	3	2	1	5000	1	0	#NULL!	#NULL!	#NULL!	#NULL!	#NULL!	#NULL!	#NULL!	5	1	1	1	1	1	1	3	3	1	3	1	1	1	4	1	1	2	4	1	5	1	2	4	2	4	3	1	5	3	5	5	3
225	1	5	1	1	6	4	10000	1	1	1	1	1	3	0	5	2	4	3	4	5	5	5	3	3	3	2	2	2	1	1	5	1	3	3	3	4	2	4	5	5	1	4	4	4	4	4	4	5	5
226	1	5	1	3	5	6	7000	1	1	3	1	4	2	0	10	2	1	4	5	5	4	4	5	5	2	3	2	2	3	5	3	5	5	4	4	5	1	3	4	4	1	5	5	3	1	4	3	4	4
227	1	5	1	1	2	2	15000	1	1	7	3	3	2	0	11	1	4	3	4	4	4	4	4	5	5	5	3	5	5	3	3	1	1	2	3	2	3	4	4	4	4	5	5	5	2	2	5	5	4
228	1	5	1	3	6	5	10000	1	1	5	2	3	2	0	1	1	2	4	4	3	3	4	4	4	4	2	2	2	2	2	2	2	4	4	4	4	4	4	4	2	2	4	2	4	2	4	3	4	3
229	2	5	1	1	3	1	15000	2	0	#NULL!	#NULL!	#NULL!	#NULL!	#NULL!	#NULL!	#NULL!	2	2	2	2	2	4	2	3	2	2	2	1	2	2	2	2	2	3	2	1	2	3	2	3	3	1	2	3	4	4	2	3	4
230	1	5	1	1	2	2	20000	1	1	7	3	3	4	0	10	1	4	3	4	4	4	5	5	4	5	3	5	5	3	3	5	1	3	2	3	3	4	3	4	4	4	5	5	5	2	2	5	5	4
231	1	5	1	1	3	3	5000	1	1	1	1	2	3	0	6	1	4	4	4	4	5	5	5	1	3	4	4	4	3	3	3	4	3	3	4	2	4	2	1	5	3	5	4	5	4	2	4	3	5
232	1	5	1	3	6	5	14500	1	1	2	2	2	3	0	6	3	5	3	2	3	4	1	1	1	1	4	4	3	4	2	3	3	2	4	4	3	3	5	5	5	5	4	4	3	3	3	3	3	4
233	1	5	1	1	5	3	6000	1	1	10	1	1	2	0	7	1	4	1	2	1	2	1	3	3	2	3	2	3	1	5	1	3	3	3	4	4	2	5	5	5	3	4	4	4	1	5	5	2	1
234	1	5	1	3	4	6	9000	1	1	6	1	1	2	0	16	1	1	5	5	5	2	2	2	2	4	4	4	2	2	3	3	1	1	3	3	5	1	5	5	4	2	3	3	5	3	3	3	3	3
235	1	5	1	3	6	6	2200	1	1	5	1	6	7	0	10	1	1	5	5	5	5	5	5	4	2	2	2	2	2	3	4	3	3	3	4	4	2	4	4	5	1	5	5	4	2	4	4	3	3
236	1	5	1	3	3	1	3000	2	1	2	1	7	4	0	8	1	2	4	2	2	2	3	5	4	4	4	2	1	1	2	2	2	2	4	3	2	4	4	4	5	4	5	5	5	2	4	5	2	4
237	1	5	1	1	6	5	50000	1	0	#NULL!	#NULL!	#NULL!	#NULL!	#NULL!	#NULL!	#NULL!	3	2	2	4	4	4	4	4	4	1	3	3	1	5	2	4	4	4	1	1	5	1	3	3	2	4	4	5	1	5	5	5	5
238	1	5	1	3	1	1	15000	1	1	10	1	1	2	0	2	1	3	3	3	1	1	1	1	1	5	4	4	4	4	2	4	3	3	3	3	4	1	4	5	5	1	5	5	5	5	1	1	1	1
239	1	5	1	3	6	6	2500	2	1	4	2	5	3	0	4	1	3	2	3	4	1	2	4	2	4	3	3	2	2	3	3	3	3	4	4	4	3	3	3	3	3	4	4	4	3	2	3	3	3
240	1	5	1	3	1	2	0	1	1	6	1	10	3	1	10	1	3	3	4	3	2	4	4	3	4	3	3	2	3	2	3	2	2	3	2	3	2	4	2	3	3	5	5	4	1	4	3	2	3
241	1	5	1	3	6	6	15000	2	1	4	1	2	2	0	10	2	4	3	3	3	4	4	4	4	4	3	3	3	3	5	3	4	5	4	4	2	3	3	3	3	4	3	3	4	2	5	5	5	4
242	1	3	1	3	6	2	8000	1	1	1	1	1	2	0	1	1	2	4	3	4	5	5	3	2	3	2	1	2	3	3	2	4	4	5	5	5	3	3	4	5	2	3	4	5	4	4	4	4	5
243	1	3	1	3	1	1	40000	1	1	8	1	2	1	0	1	1	3	1	1	1	3	3	3	1	5	5	5	5	5	3	3	1	3	1	1	3	3	4	4	4	5	1	1	3	1	5	5	5	5
244	1	5	1	3	1	1	10000	1	1	8	#NULL!	3	3	0	12	1	5	4	4	4	4	4	4	3	3	3	2	2	3	1	3	1	1	4	3	4	3	4	4	4	4	4	4	4	4	2	3	3	4
245	1	5	1	3	6	5	42000	2	1	7	2	6	2	1	8	5	5	2	4	2	3	5	5	4	5	4	4	2	2	2	2	2	3	2	2	2	3	3	3	4	2	3	3	4	2	3	3	4	4
246	1	3	1	3	3	5	4000	1	1	1	1	1	3	0	5	1	4	3	2	1	3	2	2	2	4	2	2	2	3	2	2	3	2	2	2	2	4	2	3	3	3	3	4	4	1	4	4	3	5
247	1	2	1	1	1	6	40000	1	0	#NULL!	#NULL!	#NULL!	#NULL!	#NULL!	#NULL!	#NULL!	5	1	5	5	5	4	4	4	3	3	3	4	4	2	4	2	2	2	4	4	2	4	3	3	3	4	5	5	4	2	1	1	2
248	1	5	1	3	3	2	0	1	1	5	3	15	10	0	8	1	4	3	2	2	2	4	4	4	4	3	2	4	4	2	2	2	2	3	3	3	3	4	4	4	4	4	4	4	4	2	4	4	5
249	1	5	1	1	6	6	11000	1	1	1	0	1	1	0	3	1	1	5	5	5	5	4	4	4	2	2	1	1	1	5	3	3	3	3	3	4	2	4	4	4	2	4	4	4	4	2	2	2	2
250	1	5	1	3	6	6	10000	1	1	3	1	1	1	0	5	1	5	3	4	1	3	5	5	4	1	1	2	1	1	3	1	1	1	5	4	3	4	5	5	5	5	5	5	5	1	4	5	5	5
251	1	5	1	3	1	1	0	2	1	2	1	3	1	0	2	1	1	1	1	5	4	3	4	4	5	2	3	3	3	3	3	3	3	3	3	1	5	1	1	1	5	1	1	1	4	3	4	2	4
252	1	5	1	3	6	3	6000	1	1	2	1	10	2	1	5	2	3	4	2	1	2	3	2	1	3	1	3	2	1	2	1	2	2	3	4	3	3	4	4	4	2	4	5	3	1	5	5	4	4
253	1	5	1	3	6	6	9000	1	1	1	1	10	2	1	3	1	5	2	2	2	1	1	4	3	4	4	4	4	2	1	2	2	2	3	2	4	3	2	4	4	2	4	5	5	4	4	1	4	4
254	1	5	1	3	6	5	10000	1	1	3	1	1	1	0	6	1	4	3	3	3	4	4	4	4	5	5	5	5	5	1	3	4	5	5	5	3	3	3	4	4	2	5	5	5	5	1	3	4	5
255	1	5	1	3	4	3	4000	1	0	#NULL!	#NULL!	#NULL!	#NULL!	#NULL!	#NULL!	#NULL!	3	3	3	3	3	2	2	2	2	3	3	3	2	2	4	2	2	3	2	3	3	3	2	4	4	4	4	3	4	2	4	4	2
256	1	5	1	3	6	6	15000	1	1	5	2	1	1	0	10	1	5	5	5	5	5	5	4	4	2	5	5	5	4	2	4	3	3	4	4	4	1	5	5	4	2	4	5	5	4	2	2	3	3
257	1	5	1	3	1	1	16000	1	1	5	1	1	2	0	10	1	5	1	1	3	3	4	5	3	1	2	2	2	1	5	1	5	4	4	3	3	5	1	2	3	2	5	5	5	5	2	3	3	3
258	1	5	1	3	6	6	5000	1	1	4	1	1	5	0	10	1	2	4	4	4	4	3	3	3	2	2	1	1	1	3	3	3	4	5	4	5	3	3	5	5	1	3	3	3	4	2	2	1	1
259	1	5	1	1	6	6	8000	1	1	1	1	1	1	0	2	2	2	5	5	5	4	3	3	4	2	2	1	1	1	1	5	1	1	2	2	2	3	3	3	4	1	5	4	5	1	5	4	4	3
260	1	5	1	3	6	4	8000	2	1	11	1	1	4	0	16	1	1	5	5	5	5	4	3	2	3	2	3	2	4	4	1	3	4	3	3	2	1	5	3	3	3	4	4	4	4	3	4	5	4
261	1	3	1	3	1	1	40000	2	1	3	1	3	1	0	4	5	3	3	4	3	3	3	4	4	3	3	3	2	2	2	4	2	2	3	3	3	2	3	3	3	3	4	4	3	2	4	3	3	3
262	1	3	1	3	6	6	25000	1	0	#NULL!	#NULL!	#NULL!	#NULL!	#NULL!	#NULL!	#NULL!	4	2	3	2	2	1	2	2	5	5	4	5	5	2	4	3	2	2	2	2	4	2	1	2	4	3	2	2	4	2	3	3	3
263	1	5	1	3	5	4	8000	1	1	2	1	12	2	1	2	1	4	1	3	2	4	4	4	4	5	2	2	2	2	3	2	2	2	2	4	4	2	2	2	4	3	4	2	4	2	4	2	4	4
264	1	5	1	3	6	4	10000	1	1	3	1	1	1	0	5	1	5	3	4	1	3	5	5	4	1	1	2	1	1	3	1	1	1	5	4	3	4	5	5	5	5	5	5	5	1	4	5	5	5
265	1	4	2	1	5	6	5000	2	1	3	2	8	5	0	6	1	5	2	1	5	5	5	4	4	5	3	3	5	2	3	3	4	4	5	5	3	4	2	2	3	2	4	4	3	5	3	2	5	4
266	1	4	2	3	3	4	8500	2	1	1	2	3	10	0	10	3	4	4	1	2	4	2	4	1	2	5	1	5	5	3	2	1	2	5	4	2	5	4	3	2	2	2	3	1	5	1	1	1	1
267	1	4	2	3	6	3	7500	2	1	6	1	1	3	0	5	1	2	3	2	3	4	5	4	3	4	2	5	5	2	1	3	2	1	2	4	1	2	4	4	5	4	2	2	5	4	1	5	4	5
268	1	4	2	3	3	1	0	1	0	#NULL!	#NULL!	#NULL!	#NULL!	#NULL!	#NULL!	#NULL!	5	1	1	1	1	1	1	1	1	1	1	2	2	5	1	1	1	2	2	1	1	5	1	4	4	5	4	4	4	3	4	5	4
269	1	4	1	3	4	5	10000	2	1	9	1	2	2	0	5	1	5	3	5	1	3	1	1	4	4	2	5	2	4	3	2	2	3	2	5	2	2	1	4	2	2	1	4	2	5	4	2	2	4
270	1	4	2	3	3	5	8000	1	1	3	1	2	2	0	7	1	4	1	3	3	1	2	5	1	4	1	3	5	2	1	1	1	4	4	2	1	2	1	2	2	4	4	3	1	5	5	1	4	3
271	1	4	2	3	3	3	7500	2	0	#NULL!	#NULL!	#NULL!	#NULL!	#NULL!	#NULL!	#NULL!	3	1	3	4	1	5	2	4	5	3	2	5	1	2	2	4	1	2	4	4	1	2	5	1	1	3	4	1	5	2	3	1	1
272	1	2	2	3	6	5	6000	1	1	6	1	4	5	0	8	1	4	2	2	2	3	3	4	4	4	4	2	2	1	1	1	5	1	4	4	5	2	5	1	5	2	5	5	5	1	5	5	5	5
273	1	4	2	1	6	6	6500	1	0	#NULL!	#NULL!	#NULL!	#NULL!	#NULL!	#NULL!	#NULL!	2	4	4	4	4	4	4	4	2	2	2	2	2	4	2	4	4	4	4	4	2	4	4	4	2	4	4	4	4	3	1	5	2
274	1	4	2	1	2	6	4000	1	1	8	1	12	5	1	10	1	4	3	3	3	2	2	2	4	2	2	2	2	2	3	4	5	5	5	4	3	3	4	2	3	4	1	3	4	3	2	3	1	5
275	2	4	2	1	2	2	2500	2	1	4	10	15	3	1	3	5	5	2	3	4	5	4	3	2	5	4	3	2	1	4	3	2	1	2	3	4	1	4	3	2	5	2	3	4	5	1	1	1	1
276	1	4	2	1	6	6	10000	2	0	#NULL!	#NULL!	#NULL!	#NULL!	#NULL!	#NULL!	#NULL!	5	2	2	2	1	1	1	2	4	4	3	3	3	4	2	4	4	5	5	5	1	4	4	3	3	3	2	1	5	2	3	4	5
277	1	4	2	1	6	5	35000	1	1	4	2	2	1	0	4	5	5	2	3	4	5	4	3	2	5	4	3	2	1	4	3	2	1	2	3	4	1	4	3	2	5	2	3	4	5	2	3	4	5
278	1	4	2	3	4	2	5500	1	1	4	1	6	4	0	8	1	1	1	1	4	4	4	3	1	5	5	2	2	1	1	2	3	1	3	3	3	3	3	3	3	3	4	4	3	2	3	4	4	4
279	1	3	2	3	6	3	6600	2	0	#NULL!	#NULL!	#NULL!	#NULL!	#NULL!	#NULL!	#NULL!	3	3	3	3	3	3	3	3	3	3	3	3	3	3	3	3	3	3	3	3	3	3	3	3	3	3	3	3	4	2	2	2	2
280	1	4	2	3	6	1	4500	1	1	4	1	2	4	0	9	1	2	4	4	3	3	4	4	5	1	4	3	4	4	2	1	5	5	5	5	5	1	5	5	5	1	5	5	5	3	3	2	2	2
281	1	5	2	3	1	1	6500	2	0	#NULL!	#NULL!	#NULL!	#NULL!	#NULL!	#NULL!	#NULL!	5	2	1	1	1	1	2	2	2	2	1	1	1	1	5	1	1	4	1	1	2	2	2	2	2	5	5	4	2	4	2	4	4
282	1	5	2	1	6	6	10000	2	0	#NULL!	#NULL!	#NULL!	#NULL!	#NULL!	#NULL!	#NULL!	5	1	1	1	1	1	1	1	5	5	5	5	5	1	5	1	1	1	1	1	5	1	1	1	5	1	1	1	3	2	1	1	2
283	1	5	2	3	6	1	5000	1	1	2	1	1	1	0	9	1	5	1	1	1	1	1	1	1	4	1	1	1	1	5	1	5	5	5	5	4	3	2	1	1	5	2	4	3	5	2	1	5	1
284	1	4	2	3	4	5	0	2	1	4	1	15	5	1	7	1	5	3	5	1	1	1	3	4	3	1	1	5	2	2	5	1	3	5	2	1	2	2	5	1	1	2	4	5	5	3	5	1	4
285	1	4	2	3	3	1	1500	1	0	#NULL!	#NULL!	#NULL!	#NULL!	#NULL!	#NULL!	#NULL!	5	4	2	5	1	3	5	1	2	4	1	4	4	1	4	4	3	5	3	1	3	2	4	5	4	4	1	3	5	4	2	2	5
286	1	4	2	3	2	1	40000	1	1	3	1	2	3	0	20	1	2	4	4	4	5	5	4	4	4	3	4	3	3	2	4	4	3	4	4	4	4	4	4	4	4	5	5	4	2	2	4	4	4
287	1	5	2	3	1	1	3000	2	0	#NULL!	#NULL!	#NULL!	#NULL!	#NULL!	#NULL!	#NULL!	3	1	1	1	1	1	1	1	3	3	3	1	2	4	2	3	2	3	4	3	4	2	2	2	4	2	2	2	4	2	3	3	3
288	1	5	2	3	4	3	5000	1	1	6	1	2	1	0	5	2	5	2	2	4	5	5	5	5	2	1	1	1	1	4	1	5	4	5	4	4	3	4	4	4	2	4	4	4	3	3	2	5	5
289	1	4	2	3	2	2	35000	2	1	5	1	2	1	0	10	1	3	3	3	2	4	5	5	4	5	3	4	4	2	1	5	1	1	3	3	2	3	3	4	5	4	4	4	5	2	3	3	4	3
290	1	5	2	1	6	6	4500	1	1	6	1	6	2	1	8	5	1	5	2	2	2	5	5	5	4	4	4	4	1	2	1	2	5	2	5	5	1	5	5	5	4	5	5	5	5	2	1	4	4
291	1	4	2	3	6	6	12000	1	1	3	1	8	4	0	17	1	4	4	3	4	4	4	4	4	4	4	3	3	2	3	4	3	3	3	4	4	2	4	4	4	4	2	4	4	1	5	5	5	5
292	1	4	2	3	1	1	7000	2	0	#NULL!	#NULL!	#NULL!	#NULL!	#NULL!	#NULL!	#NULL!	2	4	2	2	2	2	2	4	4	2	4	2	2	2	2	2	3	2	4	5	4	2	2	4	4	5	4	5	4	2	2	4	4
293	1	4	2	3	6	6	10000	1	1	5	1	2	1	0	10	1	3	3	4	4	4	4	4	2	4	4	4	5	3	2	4	1	2	3	4	4	3	4	4	4	4	4	5	4	4	5	4	5	3
294	1	4	2	3	1	1	16000	1	1	4	1	10	5	1	12	1	1	3	3	3	5	5	5	5	4	4	3	4	5	2	2	2	2	4	5	4	4	4	5	5	5	5	5	5	5	3	4	5	5
295	1	4	2	3	6	6	10000	2	1	2	1	10	3	1	10	1	1	4	3	3	5	5	5	5	2	1	4	5	3	3	2	2	3	5	4	3	4	5	3	5	3	4	4	3	5	4	4	2	5
296	1	4	2	3	6	6	2500	2	1	8	1	10	5	0	6	1	1	3	3	3	5	5	5	5	5	3	1	1	1	1	3	3	1	5	5	1	1	4	5	5	4	5	5	5	5	3	4	5	4
297	2	4	2	3	6	6	15000	1	0	#NULL!	#NULL!	#NULL!	#NULL!	#NULL!	#NULL!	#NULL!	2	1	1	1	1	1	2	2	3	3	3	3	3	3	3	3	2	2	2	2	4	2	2	2	5	1	1	1	5	1	1	1	1
298	1	5	1	3	2	2	1500	1	1	1	1	0	0	0	2	3	1	1	1	1	1	1	3	1	3	4	3	5	1	1	5	4	1	1	1	1	3	2	4	2	3	3	4	3	3	1	4	4	4
299	1	5	1	3	6	6	7000	1	1	8	1	1	1	0	4	1	2	4	3	3	3	3	3	4	2	2	3	3	2	4	2	4	1	1	1	2	4	3	3	4	2	5	5	4	2	4	4	4	4
300	1	5	1	3	6	6	10000	1	1	6	1	3	4	0	5	1	2	4	4	4	4	3	3	3	3	2	2	1	1	5	2	4	4	3	3	3	2	4	4	3	3	4	4	5	4	4	4	4	4
301	1	5	1	3	6	6	6000	2	1	6	2	4	3	0	10	5	5	5	4	4	5	4	4	4	5	3	4	3	2	2	4	2	3	4	4	3	4	4	4	5	4	5	5	5	2	5	4	5	5
302	1	5	1	3	6	6	10000	1	1	1	1	1	1	0	1	1	1	4	5	2	3	4	1	1	1	5	3	2	2	4	2	4	4	2	2	2	4	2	5	5	1	5	5	3	5	5	5	5	5
303	1	5	1	3	1	1	9000	2	1	2	1	2	1	0	2	1	3	2	2	2	1	1	3	3	4	4	4	2	3	2	4	3	2	1	1	1	2	2	2	4	4	5	4	5	2	4	3	4	3
304	1	5	1	3	1	1	10000	1	1	1	7	8	10	0	10	1	1	1	1	1	5	5	5	4	2	2	3	5	3	3	5	1	1	1	3	3	2	4	4	4	2	5	5	5	2	4	4	4	1
305	1	5	1	3	6	6	6000	1	1	1	1	7	5	0	5	1	4	3	2	3	4	4	4	4	5	4	2	4	3	1	5	3	3	2	3	3	2	2	4	4	3	5	5	4	4	3	4	5	5
306	1	5	1	3	5	5	10000	1	1	5	1	1	3	0	8	5	2	4	4	2	2	4	4	4	4	4	4	2	2	2	2	2	2	4	4	4	4	2	4	4	4	4	4	4	4	2	4	4	4
307	1	5	1	1	6	1	5000	1	1	3	1	3	1	0	3	1	2	4	4	4	5	5	5	5	3	3	3	2	1	4	3	4	5	4	5	5	1	4	4	4	2	5	5	5	2	5	5	5	5
308	1	5	1	3	5	6	6000	1	1	6	1	1	2	0	6	1	1	5	5	5	5	4	4	4	2	2	1	1	1	5	2	5	4	5	4	4	1	5	4	4	1	5	4	4	2	4	4	4	4
309	1	3	1	3	2	2	10000	1	1	4	2	5	2	1	4	1	2	3	4	5	3	5	3	4	3	1	2	1	3	2	5	4	5	4	5	3	2	3	4	5	2	5	4	3	4	3	4	4	4
310	1	3	1	3	6	2	7000	1	1	1	2	1	1	0	1	1	4	4	2	3	3	3	4	5	3	2	3	2	1	5	3	4	3	5	5	5	3	3	3	4	1	4	5	4	4	2	2	2	2
311	1	3	1	3	6	6	3000	1	1	2	1	2	1	0	4	1	5	1	1	1	1	4	4	4	3	3	3	4	4	4	2	5	5	5	5	5	3	4	4	4	4	2	5	5	1	5	5	5	5
312	1	3	1	3	5	5	6000	1	1	5	1	1	3	0	8	5	2	4	4	2	2	4	4	4	4	4	4	2	2	4	1	5	5	3	3	3	2	4	3	4	1	4	4	4	4	3	3	4	4
313	1	3	1	3	1	1	5000	2	1	3	1	3	2	0	3	1	1	5	5	5	4	4	3	3	2	1	2	4	3	4	1	5	4	5	5	5	1	4	4	4	2	4	4	4	1	5	5	5	5
314	1	3	1	3	6	4	1000	1	1	1	1	1	1	0	2	1	5	2	1	2	1	4	4	4	1	1	1	3	4	4	1	4	5	3	5	4	3	5	3	4	1	3	5	4	3	3	4	5	5
315	1	3	1	3	1	2	4000	1	1	3	1	1	1	0	7	1	4	2	2	4	4	4	4	3	3	2	1	1	1	4	4	3	2	5	3	4	4	4	5	4	3	1	5	5	5	2	5	5	5
316	1	3	1	3	6	6	5000	1	1	1	1	7	5	0	3	1	4	3	2	3	4	4	5	5	5	4	2	4	3	1	5	4	3	4	4	4	2	2	4	4	3	5	5	4	4	3	4	5	5
317	1	3	1	3	2	2	2000	2	1	4	2	4	3	0	2	1	4	3	1	2	4	4	2	1	5	2	1	3	2	1	2	1	4	3	3	3	2	4	3	4	2	4	3	4	1	4	4	3	3
318	1	3	1	3	2	1	5000	1	0	#NULL!	#NULL!	#NULL!	#NULL!	#NULL!	#NULL!	#NULL!	5	1	1	1	1	1	1	3	3	1	3	1	1	1	4	1	1	2	4	1	5	1	2	4	2	4	3	1	5	3	5	5	3
319	1	3	1	3	2	2	3000	1	0	#NULL!	#NULL!	#NULL!	#NULL!	#NULL!	#NULL!	#NULL!	4	3	1	2	4	4	2	1	5	2	1	3	2	1	2	1	4	3	3	3	2	4	3	4	2	4	3	4	5	2	3	3	5
320	1	3	1	3	6	6	4000	1	1	1	1	2	2	0	4	1	2	4	3	2	3	4	5	5	2	2	3	3	4	2	3	3	4	4	5	5	2	3	4	5	1	5	4	4	4	3	4	5	5
321	1	3	1	3	1	3	6000	1	1	1	1	1	1	0	2	1	5	2	3	4	5	5	4	4	3	3	3	3	3	2	4	2	2	2	3	4	1	5	5	5	1	5	5	5	3	3	3	3	3
322	1	3	1	3	6	5	20000	1	1	1	2	10	2	1	10	5	4	5	5	5	5	5	5	2	5	5	5	1	5	1	5	5	1	5	5	5	1	1	5	5	5	5	5	5	5	4	4	4	5
323	1	3	1	1	6	6	5000	2	1	2	1	2	2	0	3	5	2	4	4	3	2	2	1	2	3	1	3	4	1	1	3	1	5	4	3	3	5	4	4	3	3	5	3	5	2	4	4	5	5
324	1	3	1	3	4	4	10000	2	1	2	1	2	1	0	2	1	1	1	1	1	1	5	3	2	4	3	3	1	1	4	5	4	1	1	2	3	1	1	2	4	2	5	4	3	2	4	5	5	4
325	1	3	1	3	6	6	6000	1	1	10	1	6	2	1	6	1	2	4	3	3	5	5	5	4	2	2	2	2	2	4	2	3	3	3	3	4	2	4	3	3	3	3	3	5	4	3	4	4	5
326	1	3	1	1	3	1	30000	2	0	#NULL!	#NULL!	#NULL!	#NULL!	#NULL!	#NULL!	#NULL!	2	2	2	2	2	4	2	3	2	2	2	1	2	2	2	2	2	3	2	1	2	3	2	3	3	1	2	3	4	4	2	3	4
327	1	3	1	3	2	2	40000	1	1	3	1	3	2	0	2	1	4	2	1	2	4	4	4	4	4	2	2	2	2	1	2	2	1	2	3	4	2	4	4	4	5	4	5	3	2	4	4	4	4
328	1	3	1	3	1	1	4000	1	1	1	1	2	2	0	2	4	1	1	1	1	1	1	3	2	4	3	3	1	1	1	2	4	1	1	2	3	1	1	2	4	2	5	4	3	1	3	3	4	5
329	1	3	1	3	1	1	7000	2	1	2	1	2	1	0	2	1	4	3	2	1	3	2	2	2	4	2	2	2	3	2	2	3	2	2	2	2	4	2	3	3	3	3	4	4	4	4	4	4	4
330	1	3	1	3	1	5	5000	1	1	2	1	2	1	0	2	1	1	4	3	3	4	5	3	3	2	2	1	1	2	3	3	4	4	4	5	5	1	5	4	2	2	4	3	4	2	5	4	5	5
331	1	3	1	3	1	1	12000	1	0	#NULL!	#NULL!	#NULL!	#NULL!	#NULL!	#NULL!	#NULL!	4	2	2	2	2	2	2	2	2	2	2	2	4	4	2	4	2	2	4	2	1	5	1	2	4	2	2	2	4	2	2	2	2
332	1	3	1	3	3	3	5000	1	1	3	1	2	1	0	5	1	5	3	3	4	4	5	5	5	2	3	4	5	4	3	2	5	4	5	4	4	2	5	5	5	3	3	3	3	3	3	3	3	3
333	1	3	1	3	5	6	4000	1	1	4	1	3	2	0	7	1	4	1	2	1	2	1	4	4	2	2	3	3	3	5	1	5	3	3	4	4	1	5	4	4	2	4	4	5	1	4	4	5	5
334	1	3	1	3	6	5	9000	1	1	1	2	2	1	0	6	2	2	4	4	4	5	5	5	5	1	1	3	3	2	4	2	4	2	4	2	4	3	3	4	4	1	4	3	5	3	3	2	2	2
335	1	3	1	3	6	6	15000	1	1	2	1	3	1	0	6	1	1	5	5	4	3	3	3	4	2	2	2	1	1	5	2	4	3	2	2	3	3	3	4	4	1	5	4	3	2	4	4	4	4
336	1	3	1	3	3	6	5000	1	1	10	1	1	1	0	15	1	4	2	2	2	3	3	3	4	2	2	2	1	1	5	1	4	4	4	2	2	5	1	5	5	1	4	4	4	5	2	3	3	3
337	1	3	1	3	6	5	11000	1	1	1	1	3	1	0	1	1	4	2	3	4	4	5	5	5	1	1	1	2	2	4	2	3	3	4	2	2	2	4	5	5	2	3	4	5	2	3	4	3	4
338	1	3	1	3	1	1	3000	2	1	2	1	2	1	0	5	1	3	2	3	4	3	4	3	4	1	1	1	2	2	3	3	3	1	1	3	3	2	4	5	5	3	3	5	5	2	4	4	4	3
339	1	5	1	1	6	6	5000	2	1	2	1	2	2	0	3	5	2	4	4	3	2	2	1	2	3	1	3	4	1	1	1	3	1	5	4	3	3	1	4	4	3	5	2	5	2	4	4	5	5
340	1	5	1	3	1	1	10000	2	1	10	2	9	4	0	15	1	1	5	5	4	4	4	3	2	3	2	1	1	2	4	3	4	3	4	4	4	3	3	3	3	1	5	5	5	5	2	3	4	5
341	1	5	1	1	2	2	11000	2	1	10	2	2	1	0	15	1	5	1	1	5	5	5	5	5	3	3	5	5	5	4	2	4	5	5	5	5	5	1	1	3	3	3	4	4	4	2	2	2	5
342	1	5	1	3	6	6	6000	1	1	3	1	1	1	0	3	2	5	2	3	3	3	4	4	4	1	1	1	3	3	3	2	4	4	3	4	4	1	5	2	3	2	5	5	5	2	4	4	3	5
343	1	3	1	3	6	6	10000	2	1	1	2	3	1	0	3	1	4	2	2	2	1	3	3	1	2	1	3	3	2	2	2	2	2	4	5	3	4	4	5	4	4	4	4	3	5	2	4	3	2
344	1	5	1	3	6	6	7000	1	1	3	2	1	1	0	15	1	5	5	5	5	4	4	4	3	4	1	1	3	3	3	1	4	5	4	3	4	1	4	4	3	3	3	4	4	4	3	4	5	5
345	1	5	1	1	2	6	25000	2	1	10	1	10	3	1	5	1	5	2	2	2	2	5	5	5	1	1	1	2	2	4	3	3	3	1	2	3	2	5	5	3	4	3	4	3	2	4	4	4	4
346	1	3	1	3	2	2	24000	1	1	4	1	10	3	1	4	1	2	2	1	1	4	4	4	4	4	4	4	2	2	2	2	1	2	4	4	1	5	4	4	4	4	4	4	4	3	5	4	4	5
347	1	3	1	3	5	2	6000	1	0	#NULL!	#NULL!	#NULL!	#NULL!	#NULL!	#NULL!	#NULL!	1	5	1	2	1	2	1	2	1	2	1	2	1	2	2	1	2	1	2	5	2	1	3	3	4	4	5	4	5	5	4	5	5
348	1	5	1	3	6	6	32000	1	1	10	1	10	2	1	10	1	5	5	5	5	5	5	1	1	5	5	5	5	2	4	2	3	3	3	2	2	1	5	5	5	1	4	3	5	1	5	5	4	4
349	1	3	1	3	2	1	10000	2	1	5	1	3	1	0	5	3	4	1	4	2	1	5	5	5	5	2	2	2	1	3	2	3	4	3	3	5	4	4	4	5	2	5	4	5	4	5	4	4	4
350	1	3	1	3	1	1	5000	2	0	#NULL!	#NULL!	#NULL!	#NULL!	#NULL!	#NULL!	#NULL!	3	4	2	1	4	5	3	4	3	4	3	2	1	5	2	4	3	3	2	3	2	5	5	3	3	3	3	3	3	4	4	4	4
351	1	3	1	1	5	5	1500	1	0	#NULL!	#NULL!	#NULL!	#NULL!	#NULL!	#NULL!	#NULL!	5	1	1	1	1	1	1	1	5	1	5	1	1	5	1	5	1	1	1	1	5	1	1	5	5	5	5	5	1	5	5	1	1
352	1	3	1	3	6	6	6000	1	1	1	1	2	1	0	2	1	3	4	5	4	3	4	4	3	4	3	2	1	1	4	2	3	3	3	3	2	4	2	2	2	3	3	3	4	3	2	4	4	4
353	1	3	1	3	6	6	5000	1	1	2	1	2	2	0	10	1	2	4	4	3	2	2	1	2	3	2	1	1	1	4	2	4	3	2	1	2	3	4	4	4	2	3	4	5	2	4	4	5	5
354	1	3	1	3	1	1	4000	1	1	4	1	4	1	1	7	1	1	5	5	5	4	4	4	3	3	3	2	2	2	5	1	5	4	2	1	4	1	5	5	4	2	3	4	5	1	2	2	2	5
355	1	3	1	3	1	1	4500	1	1	1	2	2	1	0	3	1	5	1	3	3	4	4	5	5	5	5	3	2	1	5	1	5	3	3	1	1	2	4	4	5	2	3	4	5	5	2	3	4	5
356	1	3	1	3	2	2	5000	2	1	5	1	4	1	1	8	1	5	5	5	5	1	1	4	4	2	4	4	1	1	5	2	4	4	3	3	3	5	1	4	5	2	5	4	5	4	5	5	5	5
357	1	3	1	3	1	1	9000	1	1	1	1	7	2	0	7	1	3	2	1	4	5	4	5	4	4	5	4	2	3	4	4	1	2	3	5	4	1	4	5	4	4	5	4	5	4	1	3	4	5
358	1	3	1	3	6	5	6000	1	1	5	3	15	10	0	7	1	4	3	2	2	4	4	4	2	3	2	5	4	5	4	5	2	4	5	4	3	2	3	4	5	4	4	5	4	3	4	4	4	4
359	1	3	1	3	5	4	6000	1	1	10	1	3	1	0	2	1	1	5	5	5	5	5	5	4	3	2	2	2	2	3	3	2	2	1	1	3	2	3	3	4	2	5	5	5	4	2	2	4	5
360	1	3	1	3	2	2	2000	2	1	2	1	2	1	0	15	4	1	5	5	1	1	1	1	1	1	1	1	1	2	1	5	1	1	3	1	1	1	4	2	1	2	2	1	1	5	1	3	2	3
361	1	3	1	3	6	3	8989	1	1	3	1	10	2	1	4	2	2	4	4	4	4	4	4	3	3	3	1	1	2	4	1	4	3	2	3	3	3	4	4	5	3	3	3	4	4	5	4	5	3
362	1	3	1	1	1	1	500	2	1	2	1	5	4	0	2	1	2	3	2	3	3	3	4	4	3	4	3	2	1	1	5	1	1	2	2	1	2	2	2	4	1	5	5	4	4	2	2	4	1
363	1	3	1	3	6	6	10000	1	0	#NULL!	#NULL!	#NULL!	#NULL!	#NULL!	#NULL!	#NULL!	1	2	2	2	2	2	2	2	4	2	2	2	4	2	4	2	2	4	4	3	1	4	4	4	3	4	4	3	3	3	4	4	5
364	1	3	1	3	1	1	10000	1	1	10	2	1	2	0	15	1	1	5	5	5	5	4	4	4	3	2	1	2	3	4	4	1	2	3	3	4	2	4	5	5	1	3	3	5	5	1	1	1	1
365	1	3	1	3	4	5	6000	1	1	1	1	2	1	0	3	1	3	3	2	2	4	4	5	5	1	2	2	4	4	2	2	4	4	4	4	3	3	3	5	5	3	2	4	5	5	4	3	4	5
366	1	3	1	3	2	1	4000	2	1	1	1	1	1	0	2	5	2	2	1	3	2	3	4	3	2	1	3	1	1	1	3	1	2	3	4	4	2	4	4	3	4	5	4	4	5	1	3	4	4
367	1	3	1	1	6	6	4000	1	1	3	1	2	1	0	10	1	1	5	5	5	5	4	4	5	1	2	2	1	1	3	3	5	5	4	4	5	1	5	5	3	3	3	3	4	1	5	5	5	5
368	1	3	1	3	3	6	8000	1	1	1	5	5	1	1	6	1	4	2	2	2	3	4	5	4	2	3	3	2	1	3	1	5	3	3	4	4	1	5	5	4	2	4	4	4	4	2	3	3	5
369	1	3	1	3	6	6	6000	1	1	2	1	5	2	1	10	1	1	4	5	4	4	5	4	5	2	3	1	2	3	5	3	4	5	4	5	4	1	3	4	5	2	4	5	3	1	4	3	4	4
370	1	3	1	3	6	5	10000	1	1	2	2	2	1	0	2	1	3	3	3	3	3	4	4	5	1	1	1	1	1	4	2	4	4	4	4	3	2	5	5	4	3	4	5	5	5	1	1	1	1
371	1	3	1	3	2	1	6000	1	1	1	2	1	1	0	2	1	1	4	3	5	5	4	4	5	1	3	2	2	1	4	2	2	1	4	4	5	2	2	3	1	4	3	4	5	2	4	4	4	4
372	1	3	1	3	6	6	7000	2	1	1	1	3	1	1	10	1	4	2	2	2	1	3	3	1	2	1	3	3	2	2	2	2	2	4	5	3	4	4	5	3	4	4	4	3	5	2	4	3	2
373	1	3	1	3	3	6	1000	2	1	4	1	4	1	1	4	1	1	1	1	1	1	1	1	1	3	1	3	3	2	2	3	2	2	3	3	2	2	2	2	3	3	3	4	1	2	2	3	4	3
374	1	3	1	3	5	4	40000	1	1	1	1	3	4	0	5	1	2	1	1	1	1	4	4	4	5	5	1	1	1	1	5	1	1	1	5	1	5	1	1	5	5	5	5	5	1	5	1	5	5
375	1	3	1	3	1	1	5000	1	1	2	1	5	2	1	6	1	2	4	4	3	2	2	1	2	3	1	3	4	5	3	1	3	5	4	5	5	3	3	4	4	5	5	1	5	2	4	4	4	4
376	1	3	1	3	2	2	6000	2	1	2	2	2	1	0	6	1	5	2	3	4	4	3	3	3	1	1	1	4	4	2	3	3	3	4	4	4	1	5	5	5	1	5	5	4	3	3	3	3	3
377	1	3	1	3	5	2	6000	1	0	#NULL!	#NULL!	#NULL!	#NULL!	#NULL!	#NULL!	#NULL!	1	5	1	1	1	1	1	1	1	1	1	1	1	1	1	1	1	1	1	4	1	3	3	3	5	4	4	4	5	5	4	5	5
377	1	3	1	3	2	2	10000	1	1	1	7	8	8	0	10	1	1	2	1	2	5	5	5	4	2	1	4	5	3	3	2	5	4	5	4	4	3	3	4	4	2	5	5	5	5	3	4	5	5
378	1	3	1	3	2	2	5000	2	0	#NULL!	#NULL!	#NULL!	#NULL!	#NULL!	#NULL!	#NULL!	5	1	1	1	1	1	1	3	3	1	3	1	1	1	4	1	2	1	2	2	5	1	2	4	2	4	3	1	5	3	5	5	3
379	1	3	3	3	6	5	3600	1	0	#NULL!	#NULL!	#NULL!	#NULL!	#NULL!	#NULL!	#NULL!	1	1	1	1	3	3	3	1	3	1	5	5	1	1	2	4	1	4	4	3	2	2	4	3	3	3	3	5	2	4	3	4	5
380	1	3	3	3	6	2	7500	1	1	4	1	4	3	0	5	1	3	3	2	3	3	4	4	4	4	4	4	4	4	3	2	3	3	4	4	3	3	3	3	4	3	4	4	4	4	3	4	4	4
381	1	3	3	3	6	6	7000	1	1	10	2	7	3	0	10	1	5	5	5	5	5	5	5	5	5	5	5	5	5	1	5	1	1	2	2	2	4	2	2	2	4	2	2	2	5	5	5	5	5
382	1	2	3	3	1	2	6000	1	0	#NULL!	#NULL!	#NULL!	#NULL!	#NULL!	#NULL!	#NULL!	3	1	1	1	3	3	3	1	5	1	5	5	1	1	2	1	1	4	3	4	3	2	3	3	3	1	5	3	2	3	4	4	4
383	2	3	3	3	2	2	40000	2	0	#NULL!	#NULL!	#NULL!	#NULL!	#NULL!	#NULL!	#NULL!	3	3	1	1	3	3	3	1	3	1	3	3	1	1	1	1	1	4	4	3	4	4	3	3	3	3	3	3	2	3	3	3	3
384	1	3	3	3	2	2	1000	2	1	4	1	10	4	0	8	1	4	2	4	4	4	4	4	4	4	4	4	3	4	4	4	2	4	4	4	2	4	4	4	4	4	4	4	4	3	4	4	4	4
385	1	3	3	3	6	5	2000	1	0	#NULL!	#NULL!	#NULL!	#NULL!	#NULL!	#NULL!	#NULL!	3	1	1	1	3	3	3	1	5	1	3	3	1	1	2	2	1	4	3	3	2	2	4	4	3	2	4	3	2	4	4	4	4
386	1	3	3	1	2	2	3000	2	0	#NULL!	#NULL!	#NULL!	#NULL!	#NULL!	#NULL!	#NULL!	3	1	1	1	3	3	3	3	5	1	3	3	1	1	2	2	1	4	2	4	4	2	4	3	3	3	3	4	2	3	4	4	4
387	1	3	3	3	2	2	2000	1	0	#NULL!	#NULL!	#NULL!	#NULL!	#NULL!	#NULL!	#NULL!	5	1	1	1	3	3	3	3	5	1	3	3	1	1	2	2	1	2	2	4	2	4	4	4	4	3	4	4	2	2	3	3	4
388	1	3	3	3	2	6	4000	2	0	#NULL!	#NULL!	#NULL!	#NULL!	#NULL!	#NULL!	#NULL!	1	1	1	1	1	1	1	1	5	5	3	3	1	1	2	2	1	1	1	4	3	1	4	3	3	2	3	4	5	4	3	4	4
389	1	5	1	1	2	2	11000	2	1	10	2	2	1	0	15	1	5	1	1	5	5	5	5	5	3	3	5	5	5	4	2	4	5	5	5	5	5	1	1	3	3	3	4	4	4	2	2	2	5
390	1	5	1	3	6	6	6000	1	1	3	1	1	1	0	3	2	5	2	3	3	3	4	4	4	1	1	1	3	3	3	2	4	4	3	4	4	1	5	2	3	2	5	5	5	2	4	4	3	5
391	1	3	1	3	6	6	10000	2	1	1	2	3	1	0	3	1	4	2	2	2	1	3	3	1	2	1	3	3	2	2	2	2	2	4	5	3	4	4	5	4	4	4	4	3	5	2	4	3	2
392	1	5	1	3	6	6	7000	1	1	3	2	1	1	0	15	1	5	5	5	5	4	4	4	3	4	1	1	3	3	3	1	4	5	4	3	4	1	4	4	3	3	3	4	4	4	3	4	5	5
393	1	5	1	1	2	6	25000	2	1	10	1	1	7	0	5	1	5	2	2	2	2	5	5	5	1	1	1	2	2	4	3	3	3	1	2	3	2	5	5	3	4	3	4	3	2	4	4	4	4
394	1	3	1	3	2	2	24000	1	1	4	1	10	3	1	4	1	2	2	1	1	4	4	4	4	4	4	4	2	2	2	2	1	2	4	4	1	5	4	4	4	4	4	4	4	3	5	4	4	5
395	1	3	1	3	5	2	6000	1	0	#NULL!	#NULL!	#NULL!	#NULL!	#NULL!	#NULL!	#NULL!	1	5	1	2	1	2	1	2	1	2	1	2	1	2	2	1	2	1	2	5	2	1	3	3	4	4	5	4	5	5	4	5	5
396	1	5	1	3	6	6	32000	1	1	10	1	1	1	0	10	1	5	5	5	5	5	5	1	1	5	5	5	5	2	4	2	3	3	3	2	2	1	5	5	5	1	4	3	5	1	5	5	4	4
397	1	3	1	3	2	1	10000	2	1	5	1	3	1	0	5	3	4	1	4	2	1	5	5	5	5	2	2	2	1	3	2	3	4	3	3	5	4	4	4	5	2	5	4	5	4	5	4	4	4
398	1	3	1	3	1	1	5000	2	0	#NULL!	#NULL!	#NULL!	#NULL!	#NULL!	#NULL!	#NULL!	3	4	2	1	4	5	3	4	3	4	3	2	1	5	2	4	3	3	2	3	2	5	5	3	3	3	3	3	3	4	4	4	4
399	1	5	1	3	6	5	42000	2	1	3	2	6	2	1	8	5	5	2	4	2	3	5	5	4	5	4	4	2	2	2	2	2	3	2	2	2	3	3	3	4	2	3	3	4	2	3	3	4	4
400	1	3	1	3	3	5	4000	1	1	1	1	1	3	0	5	1	4	3	2	1	3	2	2	2	4	2	2	2	3	2	2	3	2	2	2	2	4	2	3	3	3	3	4	4	1	4	4	3	5
401	1	2	1	1	1	6	40000	1	0	#NULL!	#NULL!	#NULL!	#NULL!	#NULL!	#NULL!	#NULL!	5	1	5	5	5	4	4	4	3	3	3	4	4	2	4	2	2	2	4	4	2	4	3	3	3	4	5	5	4	2	1	1	2
402	1	5	1	3	3	2	0	1	1	5	3	15	8	0	8	1	4	3	2	2	2	4	4	4	4	3	2	4	4	2	2	2	2	3	3	3	3	4	4	4	4	4	4	4	4	2	4	4	5
403	1	5	1	1	6	6	11000	1	1	1	0	1	1	0	3	1	1	5	5	5	5	4	4	4	2	2	1	1	1	5	3	3	3	3	3	4	2	4	4	4	2	4	4	4	4	2	2	2	2
404	1	5	1	3	6	6	10000	1	1	3	1	1	1	0	5	1	5	3	4	1	3	5	5	4	1	1	2	1	1	3	1	1	1	5	4	3	4	5	5	5	5	5	5	5	1	4	5	5	5
405	1	5	1	3	1	1	0	2	1	2	1	5	2	1	2	1	1	1	1	5	4	3	4	4	5	2	3	3	3	3	3	3	3	3	3	1	5	1	1	1	5	1	1	1	4	3	4	2	4
406	1	5	1	3	6	3	6000	1	1	2	1	10	2	1	5	2	3	4	2	1	2	3	2	1	3	1	3	2	1	2	1	2	2	3	4	3	3	4	4	4	2	4	5	3	1	5	5	4	4
407	1	5	1	3	6	6	9000	1	1	1	1	10	2	1	3	1	5	2	2	2	1	1	4	3	4	4	4	4	2	1	2	2	2	3	2	4	3	2	4	4	2	4	5	5	4	4	1	4	4
408	1	5	1	3	6	5	10000	1	1	3	1	1	1	0	6	1	4	3	3	3	4	4	4	4	5	5	5	5	5	1	3	4	5	5	5	3	3	3	4	4	2	5	5	5	5	1	3	4	5
409	1	5	1	3	4	3	4000	1	0	#NULL!	#NULL!	#NULL!	#NULL!	#NULL!	#NULL!	#NULL!	3	3	3	3	3	2	2	2	2	3	3	3	2	2	4	2	2	3	2	3	3	3	2	4	4	4	4	3	4	2	4	4	2
410	1	5	1	3	6	6	15000	1	1	5	2	1	1	0	10	1	5	5	5	5	5	5	4	4	2	5	5	5	4	2	4	3	3	4	4	4	1	5	5	4	2	4	5	5	4	2	2	3	3
411	1	3	2	1	5	4	5000	1	1	4	1	6	3	1	8	1	3	3	2	2	5	5	5	5	2	3	2	2	3	2	2	3	3	3	4	3	3	2	2	3	3	3	2	4	2	3	3	2	4
412	1	3	2	1	6	5	7000	1	1	5	1	3	4	0	3	1	5	1	1	2	1	1	3	2	5	5	3	2	2	1	5	2	5	1	3	1	1	3	3	5	5	3	4	4	3	3	3	4	2
413	1	2	2	3	6	2	5000	2	0	#NULL!	#NULL!	#NULL!	#NULL!	#NULL!	#NULL!	#NULL!	5	1	1	1	1	1	2	2	5	1	1	1	2	2	5	1	3	4	4	1	3	4	1	3	5	5	4	5	5	5	5	5	4
[truncated: 44 more columns]
